# Supplementary material for: Accurate prediction of gene deletion phenotypes with Flux Cone Learning
Source: Nat Commun. 2025 Sep 26;16:8492. doi: 10.1038/s41467-025-63436-9 (PMC12475001; doi:10.1038/s41467-025-63436-9)
Supplement: Supplementary file 4 — Source data [file 41467_2025_63436_MOESM4_ESM.xlsx]

## Sheet: Summary
	Figure Source Data for "Accurate prediction of gene deletion phenotypes with Flux Cone Learning"
	Figure 2A, B: Summary statistics for N=50 Random Forest models
	Figure 2C: Random Forest Predictions across N=100 knockout samples in test set for a representative model
	Figure 2D: Random Forest feature importance scores across N=50 models
	Figure 2E: Degradation experiments of N=5 repeats per condition
	Figure 2F: N=5 repeats across smaller E. coli models
	Figure 3A: Yeast model predictions across N=5 cross validations
		Table 1: FBA Predictions for all ORFs in the genome
		Table 2: RF Predictions for all ORFs in the k-fold CV set (N=5 repeats)
		Table 3: RF Predictions for all ORFs in the test set (N=5 repeats)
	Figure 3B: CHO model predictions across N=5 cross validations
		Table 1: FBA Predictions for all genes in the genome
		Table 2: RF Predictions for all ORFs in the k-fold CV set (N=5 repeats)
		Table 3: RF Predictions for all ORFs in the test set (N=5 repeats)
	Figure 4A: Distribution of betaxanthin autofluorescence
	Figure 4B: Model summary statistics (N=5) for all model types trained on betaxanthin autofluorescence
	Figure 4C: Test set results for 4 sample models presented in ternary plots
		Table 1: Logistic Regression
		Table 2: Linear SVC Balanced
		Table 3: Random Forest Resampled
		Table 4: HistGradBoost Classifier Resampled and Balanced
	Figure S1: Properties of the flux cone of bacterial GEMs
	Figure S2: T-SNE results for variational autoencoder trained on N=5 bacterial species
	Figure S3: Principal Component Analysis (PCA) for N=1000 E. coli flux samples
	Figure S4: Complete classifier scoring based on distributional distances
	Figure S5: E.coli ROC curve across N=5 repeats
		Table 1: FBA Predictions for all genes in the genome
		Table 2: Test set predictions for N=5 repeats

## Sheet: Figure 2A, B
	Overall Accuracy	Essential Accuracy	Nonessential Accuracy	Model Label	Precision	Recall	F1	MCC
	0.95303	0.783839	0.98628	Random Forest	0.958708	0.98628	0.972298	0.821788
	0.932933	0.6446	0.9906	Random Forest	0.93305	0.9906	0.960964	0.741287
	0.944833	0.765	0.9808	Random Forest	0.954271	0.9808	0.967354	0.792805
	0.966645	0.891	0.981713	Random Forest	0.978361	0.981713	0.980034	0.878812
	0.9469	0.7608	0.98412	Random Forest	0.953642	0.98412	0.968641	0.799994
	0.940963	0.7454	0.97992	Random Forest	0.950791	0.97992	0.965136	0.776677
	0.96186	0.8356	0.987012	Random Forest	0.967886	0.987012	0.977355	0.858285
	0.944067	0.74	0.98488	Random Forest	0.94985	0.98488	0.967048	0.788249
	0.949967	0.7996	0.98004	Random Forest	0.960711	0.98004	0.970279	0.813939
	0.939369	0.7196	0.983147	Random Forest	0.94624	0.983147	0.964341	0.768792
	0.969633	0.8762	0.98832	Random Forest	0.97556	0.98832	0.981898	0.888465
	0.9369	0.7396	0.97636	Random Forest	0.94936	0.97636	0.962671	0.762265
	0.943953	0.7222	0.988127	Random Forest	0.946967	0.988127	0.967109	0.786451
	0.939733	0.708	0.98608	Random Forest	0.944087	0.98608	0.964627	0.770161
	0.943667	0.7694	0.97852	Random Forest	0.954989	0.97852	0.966611	0.789077
	0.951233	0.76	0.98948	Random Forest	0.953734	0.98948	0.971278	0.816266
	0.950067	0.7308	0.99392	Random Forest	0.948614	0.99392	0.970739	0.811503
	0.941062	0.764299	0.9758	Random Forest	0.954682	0.9758	0.965126	0.777086
	0.949933	0.763	0.98732	Random Forest	0.954191	0.98732	0.970473	0.811409
	0.941467	0.8584	0.95808	Random Forest	0.97129	0.95808	0.96464	0.795488
	0.952997	0.806432	0.9818	Random Forest	0.9627	0.9818	0.972156	0.823185
	0.932924	0.6902	0.981275	Random Forest	0.94083	0.981275	0.960627	0.742466
	0.945833	0.7116	0.99268	Random Forest	0.945085	0.99268	0.968298	0.794452
	0.943533	0.7238	0.98748	Random Forest	0.947023	0.98748	0.966829	0.78548
	0.952691	0.8134	0.980438	Random Forest	0.963472	0.980438	0.971881	0.824213
	0.94494	0.751069	0.98304	Random Forest	0.952595	0.98304	0.967578	0.789714
	0.941728	0.7116	0.98757	Random Forest	0.945025	0.98757	0.965829	0.77741
	0.943001	0.752493	0.98044	Random Forest	0.952734	0.98044	0.966389	0.782733
	0.9409	0.7638	0.97632	Random Forest	0.953847	0.97632	0.964953	0.778865
	0.965233	0.8618	0.98592	Random Forest	0.97273	0.98592	0.97928	0.872114
	0.941367	0.7388	0.98188	Random Forest	0.949484	0.98188	0.96541	0.778171
	0.928467	0.6812	0.97792	Random Forest	0.938791	0.97792	0.957956	0.725846
	0.937084	0.718502	0.98004	Random Forest	0.946569	0.98004	0.963014	0.758091
	0.956412	0.805	0.986574	Random Forest	0.962118	0.986574	0.974193	0.836918
	0.948767	0.7834	0.98184	Random Forest	0.957743	0.98184	0.969642	0.808344
	0.9292	0.6868	0.97768	Random Forest	0.939788	0.97768	0.958359	0.729102
	0.9269	0.72	0.96828	Random Forest	0.945327	0.96828	0.956666	0.725538
	0.930067	0.708	0.97448	Random Forest	0.943459	0.97448	0.958719	0.734625
	0.93344	0.685935	0.98208	Random Forest	0.94087	0.98208	0.961033	0.741708
	0.946267	0.7432	0.98688	Random Forest	0.950532	0.98688	0.968365	0.796711
	0.954368	0.783839	0.98788	Random Forest	0.958772	0.98788	0.973108	0.826808
	0.947523	0.741706	0.987809	Random Forest	0.95131	0.987809	0.969216	0.798424
	0.952213	0.747812	0.992063	Random Forest	0.95278	0.992063	0.972025	0.816543
	0.944974	0.744759	0.98432	Random Forest	0.951512	0.98432	0.967638	0.789416
	0.93206	0.6804	0.982191	Random Forest	0.939126	0.982191	0.960176	0.738449
	0.953787	0.7682	0.990757	Random Forest	0.955469	0.990757	0.972793	0.82579
	0.967933	0.837	0.99412	Random Forest	0.968248	0.99412	0.981014	0.881208
	0.9444	0.7864	0.976	Random Forest	0.958065	0.976	0.966949	0.793406
	0.938897	0.828007	0.960516	Random Forest	0.966267	0.960516	0.963383	0.779077
	0.944433	0.7672	0.97988	Random Forest	0.954639	0.97988	0.967095	0.791572
	0.935419	0.709163	0.980815	FBA	0.943846	0.980815	0.961976	0.754491
	0.833333	0	1	Naive	0.833333	1	0.909091	0

## Sheet: Figure 2C
Figure 2C: Random Forest Predictions across N=100 knockout samples in test set for a representative model
	True Label	Prediction	Score	Model	Knockout Name
	0	1	0.94	RandomForest	b3650
	0	1	0.92	RandomForest	b3650
	0	1	0.89	RandomForest	b3650
	0	1	0.93	RandomForest	b3650
	0	1	0.94	RandomForest	b3650
	0	1	0.94	RandomForest	b3650
	0	1	0.95	RandomForest	b3650
	0	1	0.94	RandomForest	b3650
	0	1	0.92	RandomForest	b3650
	0	1	0.96	RandomForest	b3650
	0	1	0.92	RandomForest	b3650
	0	1	0.87	RandomForest	b3650
	0	1	0.99	RandomForest	b3650
	0	1	0.93	RandomForest	b3650
	0	1	0.97	RandomForest	b3650
	0	1	0.93	RandomForest	b3650
	0	1	0.87	RandomForest	b3650
	0	1	0.98	RandomForest	b3650
	0	1	0.93	RandomForest	b3650
	0	1	0.94	RandomForest	b3650
	0	1	0.97	RandomForest	b3650
	0	1	0.93	RandomForest	b3650
	0	1	0.96	RandomForest	b3650
	0	1	0.92	RandomForest	b3650
	0	1	0.97	RandomForest	b3650
	0	1	0.98	RandomForest	b3650
	0	1	0.93	RandomForest	b3650
	0	1	0.92	RandomForest	b3650
	0	1	0.95	RandomForest	b3650
	0	1	0.96	RandomForest	b3650
	0	1	0.95	RandomForest	b3650
	0	1	0.97	RandomForest	b3650
	0	1	0.88	RandomForest	b3650
	0	1	0.92	RandomForest	b3650
	0	1	0.95	RandomForest	b3650
	0	1	0.98	RandomForest	b3650
	0	1	0.95	RandomForest	b3650
	0	1	0.94	RandomForest	b3650
	0	1	0.91	RandomForest	b3650
	0	1	0.98	RandomForest	b3650
	0	1	0.98	RandomForest	b3650
	0	1	1	RandomForest	b3650
	0	1	0.96	RandomForest	b3650
	0	1	0.96	RandomForest	b3650
	0	1	0.92	RandomForest	b3650
	0	1	0.98	RandomForest	b3650
	0	1	0.95	RandomForest	b3650
	0	1	0.92	RandomForest	b3650
	0	1	0.96	RandomForest	b3650
	0	1	0.99	RandomForest	b3650
	0	1	0.94	RandomForest	b3650
	0	1	0.95	RandomForest	b3650
	0	1	0.94	RandomForest	b3650
	0	1	0.99	RandomForest	b3650
	0	1	0.97	RandomForest	b3650
	0	1	0.88	RandomForest	b3650
	0	1	0.82	RandomForest	b3650
	0	1	0.97	RandomForest	b3650
	0	1	0.99	RandomForest	b3650
	0	1	0.97	RandomForest	b3650
	0	1	0.96	RandomForest	b3650
	0	1	0.97	RandomForest	b3650
	0	1	0.94	RandomForest	b3650
	0	1	0.93	RandomForest	b3650
	0	1	0.97	RandomForest	b3650
	0	1	0.93	RandomForest	b3650
	0	1	0.92	RandomForest	b3650
	0	1	0.94	RandomForest	b3650
	0	1	0.9	RandomForest	b3650
	0	1	0.88	RandomForest	b3650
	0	1	0.93	RandomForest	b3650
	0	1	0.93	RandomForest	b3650
	0	1	0.97	RandomForest	b3650
	0	1	0.96	RandomForest	b3650
	0	1	0.94	RandomForest	b3650
	0	1	0.93	RandomForest	b3650
	0	1	0.98	RandomForest	b3650
	0	1	0.9	RandomForest	b3650
	0	1	0.94	RandomForest	b3650
	0	1	0.92	RandomForest	b3650
	0	1	0.98	RandomForest	b3650
	0	1	0.91	RandomForest	b3650
	0	1	0.99	RandomForest	b3650
	0	1	1	RandomForest	b3650
	0	1	0.96	RandomForest	b3650
	0	1	0.93	RandomForest	b3650
	0	1	0.95	RandomForest	b3650
	0	1	0.99	RandomForest	b3650
	0	1	0.94	RandomForest	b3650
	0	1	0.92	RandomForest	b3650
	0	1	0.94	RandomForest	b3650
	0	1	0.97	RandomForest	b3650
	0	1	0.92	RandomForest	b3650
	0	1	0.93	RandomForest	b3650
	0	1	0.92	RandomForest	b3650
	0	1	0.97	RandomForest	b3650
	0	1	0.92	RandomForest	b3650
	0	1	0.93	RandomForest	b3650
	0	1	0.94	RandomForest	b3650
	0	1	0.92	RandomForest	b3650
	0	0	0.29	RandomForest	b4388
	0	0	0.27	RandomForest	b4388
	0	0	0.3	RandomForest	b4388
	0	0	0.23	RandomForest	b4388
	0	0	0.29	RandomForest	b4388
	0	0	0.32	RandomForest	b4388
	0	0	0.33	RandomForest	b4388
	0	0	0.33	RandomForest	b4388
	0	0	0.3	RandomForest	b4388
	0	0	0.31	RandomForest	b4388
	0	0	0.3	RandomForest	b4388
	0	0	0.24	RandomForest	b4388
	0	0	0.23	RandomForest	b4388
	0	0	0.16	RandomForest	b4388
	0	0	0.24	RandomForest	b4388
	0	0	0.19	RandomForest	b4388
	0	0	0.28	RandomForest	b4388
	0	0	0.3	RandomForest	b4388
	0	0	0.23	RandomForest	b4388
	0	0	0.23	RandomForest	b4388
	0	0	0.27	RandomForest	b4388
	0	0	0.23	RandomForest	b4388
	0	0	0.25	RandomForest	b4388
	0	0	0.27	RandomForest	b4388
	0	0	0.24	RandomForest	b4388
	0	0	0.35	RandomForest	b4388
	0	0	0.24	RandomForest	b4388
	0	0	0.23	RandomForest	b4388
	0	0	0.3	RandomForest	b4388
	0	0	0.18	RandomForest	b4388
	0	0	0.24	RandomForest	b4388
	0	0	0.25	RandomForest	b4388
	0	0	0.25	RandomForest	b4388
	0	0	0.29	RandomForest	b4388
	0	0	0.21	RandomForest	b4388
	0	0	0.28	RandomForest	b4388
	0	0	0.28	RandomForest	b4388
	0	0	0.22	RandomForest	b4388
	0	0	0.29	RandomForest	b4388
	0	0	0.24	RandomForest	b4388
	0	0	0.17	RandomForest	b4388
	0	0	0.21	RandomForest	b4388
	0	0	0.24	RandomForest	b4388
	0	0	0.31	RandomForest	b4388
	0	0	0.24	RandomForest	b4388
	0	0	0.17	RandomForest	b4388
	0	0	0.28	RandomForest	b4388
	0	0	0.21	RandomForest	b4388
	0	0	0.22	RandomForest	b4388
	0	0	0.21	RandomForest	b4388
	0	0	0.24	RandomForest	b4388
	0	0	0.29	RandomForest	b4388
	0	0	0.25	RandomForest	b4388
	0	0	0.22	RandomForest	b4388
	0	0	0.33	RandomForest	b4388
	0	0	0.27	RandomForest	b4388
	0	0	0.29	RandomForest	b4388
	0	0	0.26	RandomForest	b4388
	0	0	0.3	RandomForest	b4388
	0	0	0.27	RandomForest	b4388
	0	0	0.24	RandomForest	b4388
	0	0	0.28	RandomForest	b4388
	0	0	0.23	RandomForest	b4388
	0	0	0.25	RandomForest	b4388
	0	0	0.25	RandomForest	b4388
	0	0	0.3	RandomForest	b4388
	0	0	0.24	RandomForest	b4388
	0	0	0.27	RandomForest	b4388
	0	0	0.24	RandomForest	b4388
	0	0	0.31	RandomForest	b4388
	0	0	0.25	RandomForest	b4388
	0	0	0.12	RandomForest	b4388
	0	0	0.27	RandomForest	b4388
	0	0	0.21	RandomForest	b4388
	0	0	0.24	RandomForest	b4388
	0	0	0.27	RandomForest	b4388
	0	0	0.25	RandomForest	b4388
	0	0	0.3	RandomForest	b4388
	0	0	0.24	RandomForest	b4388
	0	0	0.29	RandomForest	b4388
	0	0	0.32	RandomForest	b4388
	0	0	0.26	RandomForest	b4388
	0	0	0.33	RandomForest	b4388
	0	0	0.25	RandomForest	b4388
	0	0	0.21	RandomForest	b4388
	0	0	0.22	RandomForest	b4388
	0	0	0.29	RandomForest	b4388
	0	0	0.25	RandomForest	b4388
	0	0	0.2	RandomForest	b4388
	0	0	0.28	RandomForest	b4388
	0	0	0.25	RandomForest	b4388
	0	0	0.28	RandomForest	b4388
	0	0	0.33	RandomForest	b4388
	0	0	0.23	RandomForest	b4388
	0	0	0.3	RandomForest	b4388
	0	0	0.23	RandomForest	b4388
	0	0	0.2	RandomForest	b4388
	0	0	0.24	RandomForest	b4388
	0	0	0.24	RandomForest	b4388
	0	0	0.26	RandomForest	b4388
	0	0	0.01	RandomForest	b3959
	0	0	0.08	RandomForest	b3959
	0	0	0.08	RandomForest	b3959
	0	0	0.01	RandomForest	b3959
	0	0	0.04	RandomForest	b3959
	0	0	0	RandomForest	b3959
	0	0	0.08	RandomForest	b3959
	0	0	0.06	RandomForest	b3959
	0	0	0	RandomForest	b3959
	0	0	0.04	RandomForest	b3959
	0	0	0.03	RandomForest	b3959
	0	0	0.02	RandomForest	b3959
	0	0	0.06	RandomForest	b3959
	0	0	0	RandomForest	b3959
	0	0	0.08	RandomForest	b3959
	0	0	0.02	RandomForest	b3959
	0	0	0.02	RandomForest	b3959
	0	0	0.02	RandomForest	b3959
	0	0	0.04	RandomForest	b3959
	0	0	0.05	RandomForest	b3959
	0	0	0.02	RandomForest	b3959
	0	0	0.01	RandomForest	b3959
	0	0	0.01	RandomForest	b3959
	0	0	0.07	RandomForest	b3959
	0	0	0.02	RandomForest	b3959
	0	0	0.05	RandomForest	b3959
	0	0	0.02	RandomForest	b3959
	0	0	0.04	RandomForest	b3959
	0	0	0.08	RandomForest	b3959
	0	0	0.01	RandomForest	b3959
	0	0	0.06	RandomForest	b3959
	0	0	0.01	RandomForest	b3959
	0	0	0.01	RandomForest	b3959
	0	0	0.02	RandomForest	b3959
	0	0	0	RandomForest	b3959
	0	0	0.07	RandomForest	b3959
	0	0	0.1	RandomForest	b3959
	0	0	0.02	RandomForest	b3959
	0	0	0.04	RandomForest	b3959
	0	0	0.02	RandomForest	b3959
	0	0	0.04	RandomForest	b3959
	0	0	0.03	RandomForest	b3959
	0	0	0.05	RandomForest	b3959
	0	0	0.02	RandomForest	b3959
	0	0	0.04	RandomForest	b3959
	0	0	0.05	RandomForest	b3959
	0	0	0.03	RandomForest	b3959
	0	0	0	RandomForest	b3959
	0	0	0.01	RandomForest	b3959
	0	0	0.11	RandomForest	b3959
	0	0	0.07	RandomForest	b3959
	0	0	0.01	RandomForest	b3959
	0	0	0.03	RandomForest	b3959
	0	0	0.02	RandomForest	b3959
	0	0	0.08	RandomForest	b3959
	0	0	0.02	RandomForest	b3959
	0	0	0.03	RandomForest	b3959
	0	0	0.01	RandomForest	b3959
	0	0	0.01	RandomForest	b3959
	0	0	0.03	RandomForest	b3959
	0	0	0.03	RandomForest	b3959
	0	0	0.03	RandomForest	b3959
	0	0	0.05	RandomForest	b3959
	0	0	0.04	RandomForest	b3959
	0	0	0.03	RandomForest	b3959
	0	0	0.04	RandomForest	b3959
	0	0	0.02	RandomForest	b3959
	0	0	0.03	RandomForest	b3959
	0	0	0.02	RandomForest	b3959
	0	0	0.01	RandomForest	b3959
	0	0	0.02	RandomForest	b3959
	0	0	0.06	RandomForest	b3959
	0	0	0.05	RandomForest	b3959
	0	0	0.06	RandomForest	b3959
	0	0	0.09	RandomForest	b3959
	0	0	0.01	RandomForest	b3959
	0	0	0.07	RandomForest	b3959
	0	0	0.02	RandomForest	b3959
	0	0	0.01	RandomForest	b3959
	0	0	0.03	RandomForest	b3959
	0	0	0.01	RandomForest	b3959
	0	0	0.04	RandomForest	b3959
	0	0	0.03	RandomForest	b3959
	0	0	0.09	RandomForest	b3959
	0	0	0.01	RandomForest	b3959
	0	0	0.03	RandomForest	b3959
	0	0	0.11	RandomForest	b3959
	0	0	0.04	RandomForest	b3959
	0	0	0.01	RandomForest	b3959
	0	0	0.02	RandomForest	b3959
	0	0	0.05	RandomForest	b3959
	0	0	0.11	RandomForest	b3959
	0	0	0.04	RandomForest	b3959
	0	0	0.02	RandomForest	b3959
	0	0	0.01	RandomForest	b3959
	0	0	0.06	RandomForest	b3959
	0	0	0	RandomForest	b3959
	0	0	0.01	RandomForest	b3959
	0	0	0.03	RandomForest	b3959
	0	0	0.01	RandomForest	b3959
	0	0	0.04	RandomForest	b0091
	0	0	0	RandomForest	b0091
	0	0	0.01	RandomForest	b0091
	0	0	0.03	RandomForest	b0091
	0	0	0.03	RandomForest	b0091
	0	0	0.01	RandomForest	b0091
	0	0	0	RandomForest	b0091
	0	0	0.02	RandomForest	b0091
	0	0	0.03	RandomForest	b0091
	0	0	0.07	RandomForest	b0091
	0	0	0.04	RandomForest	b0091
	0	0	0.02	RandomForest	b0091
	0	0	0.04	RandomForest	b0091
	0	0	0.04	RandomForest	b0091
	0	0	0.02	RandomForest	b0091
	0	0	0.02	RandomForest	b0091
	0	0	0.03	RandomForest	b0091
	0	0	0.03	RandomForest	b0091
	0	0	0.05	RandomForest	b0091
	0	0	0.01	RandomForest	b0091
	0	0	0.02	RandomForest	b0091
	0	0	0.03	RandomForest	b0091
	0	0	0.07	RandomForest	b0091
	0	0	0.01	RandomForest	b0091
	0	0	0.05	RandomForest	b0091
	0	0	0.03	RandomForest	b0091
	0	0	0.02	RandomForest	b0091
	0	0	0.04	RandomForest	b0091
	0	0	0	RandomForest	b0091
	0	0	0	RandomForest	b0091
	0	0	0.01	RandomForest	b0091
	0	0	0.02	RandomForest	b0091
	0	0	0.03	RandomForest	b0091
	0	0	0.02	RandomForest	b0091
	0	0	0	RandomForest	b0091
	0	0	0.02	RandomForest	b0091
	0	0	0.01	RandomForest	b0091
	0	0	0.02	RandomForest	b0091
	0	0	0.01	RandomForest	b0091
	0	0	0.02	RandomForest	b0091
	0	0	0.01	RandomForest	b0091
	0	0	0	RandomForest	b0091
	0	0	0.03	RandomForest	b0091
	0	0	0.04	RandomForest	b0091
	0	0	0.02	RandomForest	b0091
	0	0	0.03	RandomForest	b0091
	0	0	0.04	RandomForest	b0091
	0	0	0.01	RandomForest	b0091
	0	0	0.05	RandomForest	b0091
	0	0	0.04	RandomForest	b0091
	0	0	0.03	RandomForest	b0091
	0	0	0.04	RandomForest	b0091
	0	0	0.02	RandomForest	b0091
	0	0	0.01	RandomForest	b0091
	0	0	0.04	RandomForest	b0091
	0	0	0.03	RandomForest	b0091
	0	0	0.02	RandomForest	b0091
	0	0	0.03	RandomForest	b0091
	0	0	0.01	RandomForest	b0091
	0	0	0.02	RandomForest	b0091
	0	0	0.02	RandomForest	b0091
	0	0	0	RandomForest	b0091
	0	0	0.07	RandomForest	b0091
	0	0	0.03	RandomForest	b0091
	0	0	0.03	RandomForest	b0091
	0	0	0.05	RandomForest	b0091
	0	0	0.03	RandomForest	b0091
	0	0	0.02	RandomForest	b0091
	0	0	0.02	RandomForest	b0091
	0	0	0.01	RandomForest	b0091
	0	0	0	RandomForest	b0091
	0	0	0.03	RandomForest	b0091
	0	0	0	RandomForest	b0091
	0	0	0	RandomForest	b0091
	0	0	0.01	RandomForest	b0091
	0	0	0.01	RandomForest	b0091
	0	0	0.06	RandomForest	b0091
	0	0	0.04	RandomForest	b0091
	0	0	0	RandomForest	b0091
	0	0	0.01	RandomForest	b0091
	0	0	0.03	RandomForest	b0091
	0	0	0.04	RandomForest	b0091
	0	0	0.05	RandomForest	b0091
	0	0	0.08	RandomForest	b0091
	0	0	0.01	RandomForest	b0091
	0	0	0.02	RandomForest	b0091
	0	0	0.01	RandomForest	b0091
	0	0	0.01	RandomForest	b0091
	0	0	0.01	RandomForest	b0091
	0	0	0.03	RandomForest	b0091
	0	0	0.01	RandomForest	b0091
	0	0	0	RandomForest	b0091
	0	0	0.02	RandomForest	b0091
	0	0	0.04	RandomForest	b0091
	0	0	0.04	RandomForest	b0091
	0	0	0.01	RandomForest	b0091
	0	0	0.01	RandomForest	b0091
	0	0	0.06	RandomForest	b0091
	0	0	0	RandomForest	b0091
	0	0	0	RandomForest	b0091
	0	0	0.09	RandomForest	b1693
	0	0	0.13	RandomForest	b1693
	0	0	0.12	RandomForest	b1693
	0	0	0.17	RandomForest	b1693
	0	0	0.15	RandomForest	b1693
	0	0	0.1	RandomForest	b1693
	0	0	0.12	RandomForest	b1693
	0	0	0.12	RandomForest	b1693
	0	0	0.06	RandomForest	b1693
	0	0	0.1	RandomForest	b1693
	0	0	0.11	RandomForest	b1693
	0	0	0.1	RandomForest	b1693
	0	0	0.03	RandomForest	b1693
	0	0	0.08	RandomForest	b1693
	0	0	0.08	RandomForest	b1693
	0	0	0.06	RandomForest	b1693
	0	0	0.09	RandomForest	b1693
	0	0	0.09	RandomForest	b1693
	0	0	0.12	RandomForest	b1693
	0	0	0.11	RandomForest	b1693
	0	0	0.11	RandomForest	b1693
	0	0	0.14	RandomForest	b1693
	0	0	0.11	RandomForest	b1693
	0	0	0.14	RandomForest	b1693
	0	0	0.11	RandomForest	b1693
	0	0	0.09	RandomForest	b1693
	0	0	0.08	RandomForest	b1693
	0	0	0.06	RandomForest	b1693
	0	0	0.08	RandomForest	b1693
	0	0	0.11	RandomForest	b1693
	0	0	0.16	RandomForest	b1693
	0	0	0.1	RandomForest	b1693
	0	0	0.13	RandomForest	b1693
	0	0	0.1	RandomForest	b1693
	0	0	0.1	RandomForest	b1693
	0	0	0.08	RandomForest	b1693
	0	0	0.09	RandomForest	b1693
	0	0	0.03	RandomForest	b1693
	0	0	0.1	RandomForest	b1693
	0	0	0.09	RandomForest	b1693
	0	0	0.09	RandomForest	b1693
	0	0	0.07	RandomForest	b1693
	0	0	0.09	RandomForest	b1693
	0	0	0.11	RandomForest	b1693
	0	0	0.06	RandomForest	b1693
	0	0	0.16	RandomForest	b1693
	0	0	0.05	RandomForest	b1693
	0	0	0.09	RandomForest	b1693
	0	0	0.05	RandomForest	b1693
	0	0	0.12	RandomForest	b1693
	0	0	0.07	RandomForest	b1693
	0	0	0.1	RandomForest	b1693
	0	0	0.16	RandomForest	b1693
	0	0	0.06	RandomForest	b1693
	0	0	0.14	RandomForest	b1693
	0	0	0.09	RandomForest	b1693
	0	0	0.18	RandomForest	b1693
	0	0	0.13	RandomForest	b1693
	0	0	0.11	RandomForest	b1693
	0	0	0.07	RandomForest	b1693
	0	0	0.11	RandomForest	b1693
	0	0	0.12	RandomForest	b1693
	0	0	0.07	RandomForest	b1693
	0	0	0.06	RandomForest	b1693
	0	0	0.16	RandomForest	b1693
	0	0	0.04	RandomForest	b1693
	0	0	0.14	RandomForest	b1693
	0	0	0.06	RandomForest	b1693
	0	0	0.09	RandomForest	b1693
	0	0	0.06	RandomForest	b1693
	0	0	0.16	RandomForest	b1693
	0	0	0.11	RandomForest	b1693
	0	0	0.09	RandomForest	b1693
	0	0	0.13	RandomForest	b1693
	0	0	0.11	RandomForest	b1693
	0	0	0.14	RandomForest	b1693
	0	0	0.09	RandomForest	b1693
	0	0	0.04	RandomForest	b1693
	0	0	0.11	RandomForest	b1693
	0	0	0.17	RandomForest	b1693
	0	0	0.07	RandomForest	b1693
	0	0	0.09	RandomForest	b1693
	0	0	0.11	RandomForest	b1693
	0	0	0.11	RandomForest	b1693
	0	0	0.07	RandomForest	b1693
	0	0	0.05	RandomForest	b1693
	0	0	0.11	RandomForest	b1693
	0	0	0.14	RandomForest	b1693
	0	0	0.14	RandomForest	b1693
	0	0	0.08	RandomForest	b1693
	0	0	0.03	RandomForest	b1693
	0	0	0.12	RandomForest	b1693
	0	0	0.11	RandomForest	b1693
	0	0	0.07	RandomForest	b1693
	0	0	0.12	RandomForest	b1693
	0	0	0.09	RandomForest	b1693
	0	0	0.15	RandomForest	b1693
	0	0	0.12	RandomForest	b1693
	0	0	0.12	RandomForest	b1693
	0	0	0.12	RandomForest	b1693
	0	0	0.27	RandomForest	b1288
	0	0	0.4	RandomForest	b1288
	0	0	0.32	RandomForest	b1288
	0	0	0.22	RandomForest	b1288
	0	0	0.32	RandomForest	b1288
	0	0	0.27	RandomForest	b1288
	0	0	0.4	RandomForest	b1288
	0	0	0.32	RandomForest	b1288
	0	0	0.26	RandomForest	b1288
	0	0	0.32	RandomForest	b1288
	0	0	0.24	RandomForest	b1288
	0	0	0.42	RandomForest	b1288
	0	0	0.16	RandomForest	b1288
	0	0	0.14	RandomForest	b1288
	0	0	0.17	RandomForest	b1288
	0	0	0.21	RandomForest	b1288
	0	0	0.21	RandomForest	b1288
	0	0	0.15	RandomForest	b1288
	0	0	0.16	RandomForest	b1288
	0	0	0.36	RandomForest	b1288
	0	0	0.37	RandomForest	b1288
	0	0	0.28	RandomForest	b1288
	0	0	0.36	RandomForest	b1288
	0	0	0.29	RandomForest	b1288
	0	0	0.11	RandomForest	b1288
	0	0	0.15	RandomForest	b1288
	0	0	0.22	RandomForest	b1288
	0	0	0.22	RandomForest	b1288
	0	0	0.32	RandomForest	b1288
	0	0	0.29	RandomForest	b1288
	0	0	0.42	RandomForest	b1288
	0	0	0.13	RandomForest	b1288
	0	0	0.23	RandomForest	b1288
	0	0	0.15	RandomForest	b1288
	0	0	0.2	RandomForest	b1288
	0	0	0.19	RandomForest	b1288
	0	0	0.39	RandomForest	b1288
	0	0	0.36	RandomForest	b1288
	0	0	0.19	RandomForest	b1288
	0	0	0.35	RandomForest	b1288
	0	0	0.19	RandomForest	b1288
	0	0	0.28	RandomForest	b1288
	0	0	0.32	RandomForest	b1288
	0	0	0.17	RandomForest	b1288
	0	0	0.31	RandomForest	b1288
	0	0	0.21	RandomForest	b1288
	0	0	0.19	RandomForest	b1288
	0	0	0.33	RandomForest	b1288
	0	0	0.34	RandomForest	b1288
	0	0	0.27	RandomForest	b1288
	0	0	0.37	RandomForest	b1288
	0	0	0.23	RandomForest	b1288
	0	0	0.21	RandomForest	b1288
	0	0	0.13	RandomForest	b1288
	0	0	0.35	RandomForest	b1288
	0	0	0.31	RandomForest	b1288
	0	0	0.13	RandomForest	b1288
	0	0	0.28	RandomForest	b1288
	0	0	0.13	RandomForest	b1288
	0	0	0.46	RandomForest	b1288
	0	0	0.26	RandomForest	b1288
	0	0	0.26	RandomForest	b1288
	0	0	0.11	RandomForest	b1288
	0	0	0.28	RandomForest	b1288
	0	0	0.15	RandomForest	b1288
	0	0	0.28	RandomForest	b1288
	0	0	0.23	RandomForest	b1288
	0	0	0.24	RandomForest	b1288
	0	0	0.14	RandomForest	b1288
	0	0	0.32	RandomForest	b1288
	0	0	0.23	RandomForest	b1288
	0	0	0.22	RandomForest	b1288
	0	0	0.33	RandomForest	b1288
	0	0	0.21	RandomForest	b1288
	0	0	0.32	RandomForest	b1288
	0	0	0.33	RandomForest	b1288
	0	1	0.52	RandomForest	b1288
	0	0	0.19	RandomForest	b1288
	0	0	0.15	RandomForest	b1288
	0	0	0.43	RandomForest	b1288
	0	0	0.11	RandomForest	b1288
	0	0	0.16	RandomForest	b1288
	0	0	0.12	RandomForest	b1288
	0	0	0.18	RandomForest	b1288
	0	0	0.32	RandomForest	b1288
	0	0	0.16	RandomForest	b1288
	0	0	0.24	RandomForest	b1288
	0	1	0.52	RandomForest	b1288
	0	0	0.38	RandomForest	b1288
	0	0	0.11	RandomForest	b1288
	0	0	0.2	RandomForest	b1288
	0	0	0.27	RandomForest	b1288
	0	0	0.29	RandomForest	b1288
	0	0	0.26	RandomForest	b1288
	0	0	0.2	RandomForest	b1288
	0	0	0.35	RandomForest	b1288
	0	0	0.28	RandomForest	b1288
	0	0	0.19	RandomForest	b1288
	0	0	0.26	RandomForest	b1288
	0	0	0.34	RandomForest	b1288
	0	0	0.19	RandomForest	b2234
	0	0	0.16	RandomForest	b2234
	0	0	0.15	RandomForest	b2234
	0	0	0.2	RandomForest	b2234
	0	0	0.16	RandomForest	b2234
	0	0	0.11	RandomForest	b2234
	0	0	0.22	RandomForest	b2234
	0	0	0.17	RandomForest	b2234
	0	0	0.12	RandomForest	b2234
	0	0	0.13	RandomForest	b2234
	0	0	0.1	RandomForest	b2234
	0	0	0.13	RandomForest	b2234
	0	0	0.2	RandomForest	b2234
	0	0	0.12	RandomForest	b2234
	0	0	0.1	RandomForest	b2234
	0	0	0.04	RandomForest	b2234
	0	0	0.14	RandomForest	b2234
	0	0	0.1	RandomForest	b2234
	0	0	0.12	RandomForest	b2234
	0	0	0.14	RandomForest	b2234
	0	0	0.12	RandomForest	b2234
	0	0	0.17	RandomForest	b2234
	0	0	0.13	RandomForest	b2234
	0	0	0.22	RandomForest	b2234
	0	0	0.16	RandomForest	b2234
	0	0	0.18	RandomForest	b2234
	0	0	0.17	RandomForest	b2234
	0	0	0.13	RandomForest	b2234
	0	0	0.22	RandomForest	b2234
	0	0	0.33	RandomForest	b2234
	0	0	0.12	RandomForest	b2234
	0	0	0.15	RandomForest	b2234
	0	0	0.15	RandomForest	b2234
	0	0	0.09	RandomForest	b2234
	0	0	0.19	RandomForest	b2234
	0	0	0.15	RandomForest	b2234
	0	0	0.2	RandomForest	b2234
	0	0	0.15	RandomForest	b2234
	0	0	0.16	RandomForest	b2234
	0	0	0.12	RandomForest	b2234
	0	0	0.14	RandomForest	b2234
	0	0	0.21	RandomForest	b2234
	0	0	0.17	RandomForest	b2234
	0	0	0.2	RandomForest	b2234
	0	0	0.15	RandomForest	b2234
	0	0	0.12	RandomForest	b2234
	0	0	0.22	RandomForest	b2234
	0	0	0.2	RandomForest	b2234
	0	0	0.15	RandomForest	b2234
	0	0	0.1	RandomForest	b2234
	0	0	0.24	RandomForest	b2234
	0	0	0.28	RandomForest	b2234
	0	0	0.14	RandomForest	b2234
	0	0	0.18	RandomForest	b2234
	0	0	0.2	RandomForest	b2234
	0	0	0.16	RandomForest	b2234
	0	0	0.19	RandomForest	b2234
	0	0	0.12	RandomForest	b2234
	0	0	0.24	RandomForest	b2234
	0	0	0.18	RandomForest	b2234
	0	0	0.3	RandomForest	b2234
	0	0	0.2	RandomForest	b2234
	0	0	0.12	RandomForest	b2234
	0	0	0.09	RandomForest	b2234
	0	0	0.09	RandomForest	b2234
	0	0	0.19	RandomForest	b2234
	0	0	0.18	RandomForest	b2234
	0	0	0.18	RandomForest	b2234
	0	0	0.15	RandomForest	b2234
	0	0	0.1	RandomForest	b2234
	0	0	0.24	RandomForest	b2234
	0	0	0.22	RandomForest	b2234
	0	0	0.11	RandomForest	b2234
	0	0	0.14	RandomForest	b2234
	0	0	0.23	RandomForest	b2234
	0	0	0.13	RandomForest	b2234
	0	0	0.17	RandomForest	b2234
	0	0	0.22	RandomForest	b2234
	0	0	0.23	RandomForest	b2234
	0	0	0.18	RandomForest	b2234
	0	0	0.12	RandomForest	b2234
	0	0	0.19	RandomForest	b2234
	0	0	0.11	RandomForest	b2234
	0	0	0.18	RandomForest	b2234
	0	0	0.27	RandomForest	b2234
	0	0	0.1	RandomForest	b2234
	0	0	0.09	RandomForest	b2234
	0	0	0.11	RandomForest	b2234
	0	0	0.18	RandomForest	b2234
	0	0	0.15	RandomForest	b2234
	0	0	0.19	RandomForest	b2234
	0	0	0.14	RandomForest	b2234
	0	0	0.23	RandomForest	b2234
	0	0	0.14	RandomForest	b2234
	0	0	0.19	RandomForest	b2234
	0	0	0.09	RandomForest	b2234
	0	0	0.17	RandomForest	b2234
	0	0	0.11	RandomForest	b2234
	0	0	0.15	RandomForest	b2234
	0	0	0.15	RandomForest	b2234
	0	0	0.06	RandomForest	b3993
	0	0	0.06	RandomForest	b3993
	0	0	0.06	RandomForest	b3993
	0	0	0.11	RandomForest	b3993
	0	0	0.07	RandomForest	b3993
	0	0	0.04	RandomForest	b3993
	0	0	0.05	RandomForest	b3993
	0	0	0.08	RandomForest	b3993
	0	0	0.03	RandomForest	b3993
	0	0	0.07	RandomForest	b3993
	0	0	0.06	RandomForest	b3993
	0	0	0.06	RandomForest	b3993
	0	0	0.1	RandomForest	b3993
	0	0	0.16	RandomForest	b3993
	0	0	0.07	RandomForest	b3993
	0	0	0.08	RandomForest	b3993
	0	0	0.1	RandomForest	b3993
	0	0	0.1	RandomForest	b3993
	0	0	0.07	RandomForest	b3993
	0	0	0.08	RandomForest	b3993
	0	0	0.05	RandomForest	b3993
	0	0	0.09	RandomForest	b3993
	0	0	0.05	RandomForest	b3993
	0	0	0.06	RandomForest	b3993
	0	0	0.04	RandomForest	b3993
	0	0	0.01	RandomForest	b3993
	0	0	0.06	RandomForest	b3993
	0	0	0.03	RandomForest	b3993
	0	0	0.05	RandomForest	b3993
	0	0	0.06	RandomForest	b3993
	0	0	0.08	RandomForest	b3993
	0	0	0.18	RandomForest	b3993
	0	0	0.17	RandomForest	b3993
	0	0	0.1	RandomForest	b3993
	0	0	0.08	RandomForest	b3993
	0	0	0.11	RandomForest	b3993
	0	0	0.1	RandomForest	b3993
	0	0	0.03	RandomForest	b3993
	0	0	0.07	RandomForest	b3993
	0	0	0.12	RandomForest	b3993
	0	0	0.16	RandomForest	b3993
	0	0	0.07	RandomForest	b3993
	0	0	0.14	RandomForest	b3993
	0	0	0.19	RandomForest	b3993
	0	0	0.02	RandomForest	b3993
	0	0	0.06	RandomForest	b3993
	0	0	0.07	RandomForest	b3993
	0	0	0.1	RandomForest	b3993
	0	0	0.19	RandomForest	b3993
	0	0	0.07	RandomForest	b3993
	0	0	0.1	RandomForest	b3993
	0	0	0.06	RandomForest	b3993
	0	0	0.1	RandomForest	b3993
	0	0	0.05	RandomForest	b3993
	0	0	0.06	RandomForest	b3993
	0	0	0.1	RandomForest	b3993
	0	0	0.1	RandomForest	b3993
	0	0	0.08	RandomForest	b3993
	0	0	0.05	RandomForest	b3993
	0	0	0.08	RandomForest	b3993
	0	0	0.04	RandomForest	b3993
	0	0	0.08	RandomForest	b3993
	0	0	0.07	RandomForest	b3993
	0	0	0.09	RandomForest	b3993
	0	0	0.04	RandomForest	b3993
	0	0	0.09	RandomForest	b3993
	0	0	0.13	RandomForest	b3993
	0	0	0.08	RandomForest	b3993
	0	0	0.13	RandomForest	b3993
	0	0	0.05	RandomForest	b3993
	0	0	0.09	RandomForest	b3993
	0	0	0.16	RandomForest	b3993
	0	0	0.07	RandomForest	b3993
	0	0	0.09	RandomForest	b3993
	0	0	0.19	RandomForest	b3993
	0	0	0.12	RandomForest	b3993
	0	0	0.13	RandomForest	b3993
	0	0	0.1	RandomForest	b3993
	0	0	0.11	RandomForest	b3993
	0	0	0.11	RandomForest	b3993
	0	0	0.09	RandomForest	b3993
	0	0	0.09	RandomForest	b3993
	0	0	0.09	RandomForest	b3993
	0	0	0.08	RandomForest	b3993
	0	0	0.18	RandomForest	b3993
	0	0	0.11	RandomForest	b3993
	0	0	0.07	RandomForest	b3993
	0	0	0.05	RandomForest	b3993
	0	0	0.13	RandomForest	b3993
	0	0	0.11	RandomForest	b3993
	0	0	0.08	RandomForest	b3993
	0	0	0.08	RandomForest	b3993
	0	0	0.11	RandomForest	b3993
	0	0	0.05	RandomForest	b3993
	0	0	0.06	RandomForest	b3993
	0	0	0.07	RandomForest	b3993
	0	0	0.08	RandomForest	b3993
	0	0	0.07	RandomForest	b3993
	0	0	0.06	RandomForest	b3993
	0	0	0.05	RandomForest	b3993
	0	1	0.98	RandomForest	b1252
	0	1	1	RandomForest	b1252
	0	1	0.99	RandomForest	b1252
	0	1	0.99	RandomForest	b1252
	0	1	1	RandomForest	b1252
	0	1	0.91	RandomForest	b1252
	0	1	0.98	RandomForest	b1252
	0	1	0.98	RandomForest	b1252
	0	1	0.98	RandomForest	b1252
	0	1	1	RandomForest	b1252
	0	1	1	RandomForest	b1252
	0	1	0.96	RandomForest	b1252
	0	1	0.97	RandomForest	b1252
	0	1	1	RandomForest	b1252
	0	1	0.97	RandomForest	b1252
	0	1	0.98	RandomForest	b1252
	0	1	0.99	RandomForest	b1252
	0	1	1	RandomForest	b1252
	0	1	0.99	RandomForest	b1252
	0	1	1	RandomForest	b1252
	0	1	0.99	RandomForest	b1252
	0	1	0.99	RandomForest	b1252
	0	1	0.99	RandomForest	b1252
	0	1	0.99	RandomForest	b1252
	0	1	0.97	RandomForest	b1252
	0	1	0.98	RandomForest	b1252
	0	1	0.99	RandomForest	b1252
	0	1	0.99	RandomForest	b1252
	0	1	0.98	RandomForest	b1252
	0	1	0.94	RandomForest	b1252
	0	1	1	RandomForest	b1252
	0	1	0.99	RandomForest	b1252
	0	1	0.98	RandomForest	b1252
	0	1	1	RandomForest	b1252
	0	1	0.91	RandomForest	b1252
	0	1	0.99	RandomForest	b1252
	0	1	1	RandomForest	b1252
	0	1	0.97	RandomForest	b1252
	0	1	0.99	RandomForest	b1252
	0	1	0.98	RandomForest	b1252
	0	1	0.97	RandomForest	b1252
	0	1	0.96	RandomForest	b1252
	0	1	0.98	RandomForest	b1252
	0	1	0.98	RandomForest	b1252
	0	1	0.99	RandomForest	b1252
	0	1	0.94	RandomForest	b1252
	0	1	0.98	RandomForest	b1252
	0	1	0.98	RandomForest	b1252
	0	1	0.91	RandomForest	b1252
	0	1	0.99	RandomForest	b1252
	0	1	0.99	RandomForest	b1252
	0	1	0.98	RandomForest	b1252
	0	1	0.99	RandomForest	b1252
	0	1	0.95	RandomForest	b1252
	0	1	0.92	RandomForest	b1252
	0	1	0.95	RandomForest	b1252
	0	1	0.97	RandomForest	b1252
	0	1	1	RandomForest	b1252
	0	1	1	RandomForest	b1252
	0	1	0.98	RandomForest	b1252
	0	1	1	RandomForest	b1252
	0	1	1	RandomForest	b1252
	0	1	0.97	RandomForest	b1252
	0	1	0.99	RandomForest	b1252
	0	1	0.98	RandomForest	b1252
	0	1	0.98	RandomForest	b1252
	0	1	0.96	RandomForest	b1252
	0	1	0.98	RandomForest	b1252
	0	1	0.91	RandomForest	b1252
	0	1	0.98	RandomForest	b1252
	0	1	0.97	RandomForest	b1252
	0	1	0.99	RandomForest	b1252
	0	1	0.97	RandomForest	b1252
	0	1	0.98	RandomForest	b1252
	0	1	0.98	RandomForest	b1252
	0	1	1	RandomForest	b1252
	0	1	1	RandomForest	b1252
	0	1	1	RandomForest	b1252
	0	1	1	RandomForest	b1252
	0	1	0.97	RandomForest	b1252
	0	1	0.99	RandomForest	b1252
	0	1	1	RandomForest	b1252
	0	1	0.97	RandomForest	b1252
	0	1	1	RandomForest	b1252
	0	1	0.99	RandomForest	b1252
	0	1	1	RandomForest	b1252
	0	1	0.96	RandomForest	b1252
	0	1	0.91	RandomForest	b1252
	0	1	0.98	RandomForest	b1252
	0	1	0.99	RandomForest	b1252
	0	1	0.98	RandomForest	b1252
	0	1	0.98	RandomForest	b1252
	0	1	0.99	RandomForest	b1252
	0	1	1	RandomForest	b1252
	0	1	0.99	RandomForest	b1252
	0	1	0.99	RandomForest	b1252
	0	1	1	RandomForest	b1252
	0	1	0.99	RandomForest	b1252
	0	1	0.99	RandomForest	b1252
	0	1	0.99	RandomForest	b1252
	0	1	0.53	RandomForest	b2415
	0	1	0.55	RandomForest	b2415
	0	1	0.57	RandomForest	b2415
	0	1	0.52	RandomForest	b2415
	0	0	0.46	RandomForest	b2415
	0	1	0.56	RandomForest	b2415
	0	1	0.55	RandomForest	b2415
	0	1	0.63	RandomForest	b2415
	0	1	0.56	RandomForest	b2415
	0	1	0.55	RandomForest	b2415
	0	1	0.51	RandomForest	b2415
	0	0	0.49	RandomForest	b2415
	0	1	0.58	RandomForest	b2415
	0	1	0.53	RandomForest	b2415
	0	1	0.53	RandomForest	b2415
	0	1	0.52	RandomForest	b2415
	0	1	0.56	RandomForest	b2415
	0	1	0.84	RandomForest	b2415
	0	1	0.55	RandomForest	b2415
	0	1	0.52	RandomForest	b2415
	0	1	0.55	RandomForest	b2415
	0	1	0.53	RandomForest	b2415
	0	1	0.53	RandomForest	b2415
	0	1	0.74	RandomForest	b2415
	0	1	0.79	RandomForest	b2415
	0	1	0.57	RandomForest	b2415
	0	0	0.5	RandomForest	b2415
	0	1	0.51	RandomForest	b2415
	0	1	0.52	RandomForest	b2415
	0	1	0.72	RandomForest	b2415
	0	0	0.48	RandomForest	b2415
	0	1	0.53	RandomForest	b2415
	0	1	0.54	RandomForest	b2415
	0	1	0.51	RandomForest	b2415
	0	0	0.49	RandomForest	b2415
	0	1	0.51	RandomForest	b2415
	0	1	0.51	RandomForest	b2415
	0	1	0.72	RandomForest	b2415
	0	0	0.48	RandomForest	b2415
	0	1	0.74	RandomForest	b2415
	0	1	0.54	RandomForest	b2415
	0	1	0.56	RandomForest	b2415
	0	1	0.52	RandomForest	b2415
	0	1	0.51	RandomForest	b2415
	0	1	0.51	RandomForest	b2415
	0	1	0.51	RandomForest	b2415
	0	1	0.56	RandomForest	b2415
	0	1	0.56	RandomForest	b2415
	0	1	0.6	RandomForest	b2415
	0	1	0.53	RandomForest	b2415
	0	1	0.54	RandomForest	b2415
	0	1	0.53	RandomForest	b2415
	0	1	0.53	RandomForest	b2415
	0	1	0.56	RandomForest	b2415
	0	1	0.57	RandomForest	b2415
	0	1	0.55	RandomForest	b2415
	0	1	0.52	RandomForest	b2415
	0	1	0.52	RandomForest	b2415
	0	0	0.43	RandomForest	b2415
	0	0	0.49	RandomForest	b2415
	0	1	0.53	RandomForest	b2415
	0	0	0.47	RandomForest	b2415
	0	0	0.5	RandomForest	b2415
	0	0	0.5	RandomForest	b2415
	0	1	0.65	RandomForest	b2415
	0	1	0.53	RandomForest	b2415
	0	1	0.55	RandomForest	b2415
	0	1	0.53	RandomForest	b2415
	0	0	0.47	RandomForest	b2415
	0	0	0.5	RandomForest	b2415
	0	1	0.54	RandomForest	b2415
	0	1	0.55	RandomForest	b2415
	0	1	0.57	RandomForest	b2415
	0	1	0.56	RandomForest	b2415
	0	0	0.49	RandomForest	b2415
	0	1	0.62	RandomForest	b2415
	0	1	0.68	RandomForest	b2415
	0	1	0.56	RandomForest	b2415
	0	1	0.53	RandomForest	b2415
	0	1	0.74	RandomForest	b2415
	0	1	0.8	RandomForest	b2415
	0	1	0.54	RandomForest	b2415
	0	1	0.72	RandomForest	b2415
	0	1	0.56	RandomForest	b2415
	0	1	0.53	RandomForest	b2415
	0	1	0.55	RandomForest	b2415
	0	1	0.52	RandomForest	b2415
	0	0	0.44	RandomForest	b2415
	0	0	0.5	RandomForest	b2415
	0	1	0.54	RandomForest	b2415
	0	1	0.51	RandomForest	b2415
	0	1	0.55	RandomForest	b2415
	0	1	0.81	RandomForest	b2415
	0	1	0.53	RandomForest	b2415
	0	0	0.49	RandomForest	b2415
	0	0	0.5	RandomForest	b2415
	0	1	0.54	RandomForest	b2415
	0	0	0.49	RandomForest	b2415
	0	1	0.54	RandomForest	b2415
	0	1	0.51	RandomForest	b2415
	0	0	0.12	RandomForest	b3939
	0	0	0.05	RandomForest	b3939
	0	0	0.03	RandomForest	b3939
	0	0	0.1	RandomForest	b3939
	0	0	0.09	RandomForest	b3939
	0	0	0.08	RandomForest	b3939
	0	0	0.05	RandomForest	b3939
	0	0	0.08	RandomForest	b3939
	0	0	0.03	RandomForest	b3939
	0	0	0.05	RandomForest	b3939
	0	0	0.18	RandomForest	b3939
	0	0	0.14	RandomForest	b3939
	0	0	0.09	RandomForest	b3939
	0	0	0.09	RandomForest	b3939
	0	0	0.08	RandomForest	b3939
	0	0	0.08	RandomForest	b3939
	0	0	0.2	RandomForest	b3939
	0	0	0.08	RandomForest	b3939
	0	0	0.01	RandomForest	b3939
	0	0	0.05	RandomForest	b3939
	0	0	0.09	RandomForest	b3939
	0	0	0.08	RandomForest	b3939
	0	0	0.07	RandomForest	b3939
	0	0	0.09	RandomForest	b3939
	0	0	0.05	RandomForest	b3939
	0	0	0.13	RandomForest	b3939
	0	0	0.09	RandomForest	b3939
	0	0	0.14	RandomForest	b3939
	0	0	0.13	RandomForest	b3939
	0	0	0.11	RandomForest	b3939
	0	0	0.12	RandomForest	b3939
	0	0	0.05	RandomForest	b3939
	0	0	0.16	RandomForest	b3939
	0	0	0.13	RandomForest	b3939
	0	0	0.04	RandomForest	b3939
	0	0	0.06	RandomForest	b3939
	0	0	0.05	RandomForest	b3939
	0	0	0.09	RandomForest	b3939
	0	0	0.04	RandomForest	b3939
	0	0	0.13	RandomForest	b3939
	0	0	0.13	RandomForest	b3939
	0	0	0.14	RandomForest	b3939
	0	0	0.09	RandomForest	b3939
	0	0	0.16	RandomForest	b3939
	0	0	0.2	RandomForest	b3939
	0	0	0.08	RandomForest	b3939
	0	0	0.1	RandomForest	b3939
	0	0	0.18	RandomForest	b3939
	0	0	0.12	RandomForest	b3939
	0	0	0.1	RandomForest	b3939
	0	0	0.03	RandomForest	b3939
	0	0	0.14	RandomForest	b3939
	0	0	0.06	RandomForest	b3939
	0	0	0.08	RandomForest	b3939
	0	0	0.18	RandomForest	b3939
	0	0	0.12	RandomForest	b3939
	0	0	0.07	RandomForest	b3939
	0	0	0.11	RandomForest	b3939
	0	0	0.1	RandomForest	b3939
	0	0	0.09	RandomForest	b3939
	0	0	0.11	RandomForest	b3939
	0	0	0.07	RandomForest	b3939
	0	0	0.13	RandomForest	b3939
	0	0	0.07	RandomForest	b3939
	0	0	0.11	RandomForest	b3939
	0	0	0.12	RandomForest	b3939
	0	0	0.13	RandomForest	b3939
	0	0	0.1	RandomForest	b3939
	0	0	0.13	RandomForest	b3939
	0	0	0.01	RandomForest	b3939
	0	0	0.21	RandomForest	b3939
	0	0	0.14	RandomForest	b3939
	0	0	0.11	RandomForest	b3939
	0	0	0.07	RandomForest	b3939
	0	0	0.11	RandomForest	b3939
	0	0	0.2	RandomForest	b3939
	0	0	0.15	RandomForest	b3939
	0	0	0.07	RandomForest	b3939
	0	0	0.05	RandomForest	b3939
	0	0	0.08	RandomForest	b3939
	0	0	0.09	RandomForest	b3939
	0	0	0.1	RandomForest	b3939
	0	0	0.06	RandomForest	b3939
	0	0	0.05	RandomForest	b3939
	0	0	0.16	RandomForest	b3939
	0	0	0.07	RandomForest	b3939
	0	0	0.16	RandomForest	b3939
	0	0	0.04	RandomForest	b3939
	0	0	0.18	RandomForest	b3939
	0	0	0.04	RandomForest	b3939
	0	0	0.12	RandomForest	b3939
	0	0	0.09	RandomForest	b3939
	0	0	0.15	RandomForest	b3939
	0	0	0.04	RandomForest	b3939
	0	0	0.14	RandomForest	b3939
	0	0	0.1	RandomForest	b3939
	0	0	0.13	RandomForest	b3939
	0	0	0.04	RandomForest	b3939
	0	0	0.11	RandomForest	b3939
	0	0	0.05	RandomForest	b3939
	0	0	0.01	RandomForest	b0414
	0	0	0.02	RandomForest	b0414
	0	0	0.02	RandomForest	b0414
	0	0	0.05	RandomForest	b0414
	0	0	0.01	RandomForest	b0414
	0	0	0.04	RandomForest	b0414
	0	0	0.01	RandomForest	b0414
	0	0	0.01	RandomForest	b0414
	0	0	0.03	RandomForest	b0414
	0	0	0.02	RandomForest	b0414
	0	0	0.01	RandomForest	b0414
	0	0	0.04	RandomForest	b0414
	0	0	0.04	RandomForest	b0414
	0	0	0.02	RandomForest	b0414
	0	0	0.02	RandomForest	b0414
	0	0	0.03	RandomForest	b0414
	0	0	0.01	RandomForest	b0414
	0	0	0.05	RandomForest	b0414
	0	0	0.06	RandomForest	b0414
	0	0	0.04	RandomForest	b0414
	0	0	0.04	RandomForest	b0414
	0	0	0.01	RandomForest	b0414
	0	0	0.02	RandomForest	b0414
	0	0	0.01	RandomForest	b0414
	0	0	0.05	RandomForest	b0414
	0	0	0.02	RandomForest	b0414
	0	0	0.01	RandomForest	b0414
	0	0	0.01	RandomForest	b0414
	0	0	0.01	RandomForest	b0414
	0	0	0.02	RandomForest	b0414
	0	0	0.03	RandomForest	b0414
	0	0	0.03	RandomForest	b0414
	0	0	0.02	RandomForest	b0414
	0	0	0.03	RandomForest	b0414
	0	0	0.02	RandomForest	b0414
	0	0	0.04	RandomForest	b0414
	0	0	0.01	RandomForest	b0414
	0	0	0.02	RandomForest	b0414
	0	0	0.02	RandomForest	b0414
	0	0	0.01	RandomForest	b0414
	0	0	0	RandomForest	b0414
	0	0	0.04	RandomForest	b0414
	0	0	0.01	RandomForest	b0414
	0	0	0.05	RandomForest	b0414
	0	0	0	RandomForest	b0414
	0	0	0.04	RandomForest	b0414
	0	0	0.03	RandomForest	b0414
	0	0	0.01	RandomForest	b0414
	0	0	0.02	RandomForest	b0414
	0	0	0.07	RandomForest	b0414
	0	0	0.03	RandomForest	b0414
	0	0	0.03	RandomForest	b0414
	0	0	0.03	RandomForest	b0414
	0	0	0.04	RandomForest	b0414
	0	0	0.05	RandomForest	b0414
	0	0	0.06	RandomForest	b0414
	0	0	0.01	RandomForest	b0414
	0	0	0.06	RandomForest	b0414
	0	0	0	RandomForest	b0414
	0	0	0.03	RandomForest	b0414
	0	0	0	RandomForest	b0414
	0	0	0.02	RandomForest	b0414
	0	0	0.04	RandomForest	b0414
	0	0	0.01	RandomForest	b0414
	0	0	0.01	RandomForest	b0414
	0	0	0.02	RandomForest	b0414
	0	0	0.02	RandomForest	b0414
	0	0	0.01	RandomForest	b0414
	0	0	0.01	RandomForest	b0414
	0	0	0.04	RandomForest	b0414
	0	0	0.01	RandomForest	b0414
	0	0	0.04	RandomForest	b0414
	0	0	0.01	RandomForest	b0414
	0	0	0.03	RandomForest	b0414
	0	0	0	RandomForest	b0414
	0	0	0.04	RandomForest	b0414
	0	0	0.02	RandomForest	b0414
	0	0	0.02	RandomForest	b0414
	0	0	0.03	RandomForest	b0414
	0	0	0.04	RandomForest	b0414
	0	0	0.03	RandomForest	b0414
	0	0	0.01	RandomForest	b0414
	0	0	0.06	RandomForest	b0414
	0	0	0.03	RandomForest	b0414
	0	0	0.03	RandomForest	b0414
	0	0	0.02	RandomForest	b0414
	0	0	0.02	RandomForest	b0414
	0	0	0.01	RandomForest	b0414
	0	0	0.02	RandomForest	b0414
	0	0	0.02	RandomForest	b0414
	0	0	0.01	RandomForest	b0414
	0	0	0.02	RandomForest	b0414
	0	0	0.02	RandomForest	b0414
	0	0	0.01	RandomForest	b0414
	0	0	0.01	RandomForest	b0414
	0	0	0.02	RandomForest	b0414
	0	0	0.03	RandomForest	b0414
	0	0	0.03	RandomForest	b0414
	0	0	0.02	RandomForest	b0414
	0	0	0.03	RandomForest	b0414
	0	0	0.04	RandomForest	b2025
	0	0	0.05	RandomForest	b2025
	0	0	0.07	RandomForest	b2025
	0	0	0.15	RandomForest	b2025
	0	0	0.05	RandomForest	b2025
	0	0	0.07	RandomForest	b2025
	0	0	0.02	RandomForest	b2025
	0	0	0.11	RandomForest	b2025
	0	0	0.08	RandomForest	b2025
	0	0	0.07	RandomForest	b2025
	0	0	0.02	RandomForest	b2025
	0	0	0.12	RandomForest	b2025
	0	0	0.09	RandomForest	b2025
	0	0	0.12	RandomForest	b2025
	0	0	0.11	RandomForest	b2025
	0	0	0.17	RandomForest	b2025
	0	0	0.08	RandomForest	b2025
	0	0	0.02	RandomForest	b2025
	0	0	0.09	RandomForest	b2025
	0	0	0.03	RandomForest	b2025
	0	0	0.06	RandomForest	b2025
	0	0	0.09	RandomForest	b2025
	0	0	0.14	RandomForest	b2025
	0	0	0.08	RandomForest	b2025
	0	0	0.06	RandomForest	b2025
	0	0	0.03	RandomForest	b2025
	0	0	0.07	RandomForest	b2025
	0	0	0.07	RandomForest	b2025
	0	0	0.15	RandomForest	b2025
	0	0	0.14	RandomForest	b2025
	0	0	0.05	RandomForest	b2025
	0	0	0.11	RandomForest	b2025
	0	0	0.05	RandomForest	b2025
	0	0	0.04	RandomForest	b2025
	0	0	0.05	RandomForest	b2025
	0	0	0.02	RandomForest	b2025
	0	0	0.12	RandomForest	b2025
	0	0	0.02	RandomForest	b2025
	0	0	0.03	RandomForest	b2025
	0	0	0.12	RandomForest	b2025
	0	0	0.09	RandomForest	b2025
	0	0	0.04	RandomForest	b2025
	0	0	0.05	RandomForest	b2025
	0	0	0.1	RandomForest	b2025
	0	0	0.05	RandomForest	b2025
	0	0	0.08	RandomForest	b2025
	0	0	0.08	RandomForest	b2025
	0	0	0.01	RandomForest	b2025
	0	0	0.1	RandomForest	b2025
	0	0	0.01	RandomForest	b2025
	0	0	0.03	RandomForest	b2025
	0	0	0.06	RandomForest	b2025
	0	0	0.07	RandomForest	b2025
	0	0	0.06	RandomForest	b2025
	0	0	0.1	RandomForest	b2025
	0	0	0.05	RandomForest	b2025
	0	0	0.01	RandomForest	b2025
	0	0	0.05	RandomForest	b2025
	0	0	0.17	RandomForest	b2025
	0	0	0.02	RandomForest	b2025
	0	0	0.06	RandomForest	b2025
	0	0	0.05	RandomForest	b2025
	0	0	0.08	RandomForest	b2025
	0	0	0.01	RandomForest	b2025
	0	0	0.06	RandomForest	b2025
	0	0	0	RandomForest	b2025
	0	0	0.04	RandomForest	b2025
	0	0	0.04	RandomForest	b2025
	0	0	0.18	RandomForest	b2025
	0	0	0.16	RandomForest	b2025
	0	0	0.05	RandomForest	b2025
	0	0	0.06	RandomForest	b2025
	0	0	0.13	RandomForest	b2025
	0	0	0.03	RandomForest	b2025
	0	0	0.02	RandomForest	b2025
	0	0	0.04	RandomForest	b2025
	0	0	0.02	RandomForest	b2025
	0	0	0.06	RandomForest	b2025
	0	0	0.04	RandomForest	b2025
	0	0	0.13	RandomForest	b2025
	0	0	0.03	RandomForest	b2025
	0	0	0.08	RandomForest	b2025
	0	0	0.04	RandomForest	b2025
	0	0	0.03	RandomForest	b2025
	0	0	0.15	RandomForest	b2025
	0	0	0.07	RandomForest	b2025
	0	0	0.05	RandomForest	b2025
	0	0	0.05	RandomForest	b2025
	0	0	0.09	RandomForest	b2025
	0	0	0.09	RandomForest	b2025
	0	0	0.01	RandomForest	b2025
	0	0	0.05	RandomForest	b2025
	0	0	0.02	RandomForest	b2025
	0	0	0.08	RandomForest	b2025
	0	0	0.06	RandomForest	b2025
	0	0	0.07	RandomForest	b2025
	0	0	0.15	RandomForest	b2025
	0	0	0.04	RandomForest	b2025
	0	0	0.05	RandomForest	b2025
	0	0	0.04	RandomForest	b2025
	0	0	0.2	RandomForest	b0914
	0	0	0.2	RandomForest	b0914
	0	0	0.17	RandomForest	b0914
	0	0	0.13	RandomForest	b0914
	0	0	0.17	RandomForest	b0914
	0	0	0.17	RandomForest	b0914
	0	0	0.15	RandomForest	b0914
	0	0	0.2	RandomForest	b0914
	0	0	0.18	RandomForest	b0914
	0	0	0.19	RandomForest	b0914
	0	0	0.16	RandomForest	b0914
	0	0	0.15	RandomForest	b0914
	0	0	0.23	RandomForest	b0914
	0	0	0.22	RandomForest	b0914
	0	0	0.2	RandomForest	b0914
	0	0	0.21	RandomForest	b0914
	0	0	0.22	RandomForest	b0914
	0	0	0.25	RandomForest	b0914
	0	0	0.17	RandomForest	b0914
	0	0	0.21	RandomForest	b0914
	0	0	0.17	RandomForest	b0914
	0	0	0.16	RandomForest	b0914
	0	0	0.16	RandomForest	b0914
	0	0	0.15	RandomForest	b0914
	0	0	0.24	RandomForest	b0914
	0	0	0.21	RandomForest	b0914
	0	0	0.19	RandomForest	b0914
	0	0	0.28	RandomForest	b0914
	0	0	0.21	RandomForest	b0914
	0	0	0.16	RandomForest	b0914
	0	0	0.21	RandomForest	b0914
	0	0	0.19	RandomForest	b0914
	0	0	0.17	RandomForest	b0914
	0	0	0.17	RandomForest	b0914
	0	0	0.18	RandomForest	b0914
	0	0	0.18	RandomForest	b0914
	0	0	0.17	RandomForest	b0914
	0	0	0.14	RandomForest	b0914
	0	0	0.18	RandomForest	b0914
	0	0	0.16	RandomForest	b0914
	0	0	0.17	RandomForest	b0914
	0	0	0.22	RandomForest	b0914
	0	0	0.21	RandomForest	b0914
	0	0	0.15	RandomForest	b0914
	0	0	0.21	RandomForest	b0914
	0	0	0.28	RandomForest	b0914
	0	0	0.22	RandomForest	b0914
	0	0	0.14	RandomForest	b0914
	0	0	0.2	RandomForest	b0914
	0	0	0.2	RandomForest	b0914
	0	0	0.16	RandomForest	b0914
	0	0	0.17	RandomForest	b0914
	0	0	0.13	RandomForest	b0914
	0	0	0.17	RandomForest	b0914
	0	0	0.19	RandomForest	b0914
	0	0	0.16	RandomForest	b0914
	0	0	0.21	RandomForest	b0914
	0	0	0.19	RandomForest	b0914
	0	0	0.21	RandomForest	b0914
	0	0	0.18	RandomForest	b0914
	0	0	0.18	RandomForest	b0914
	0	0	0.2	RandomForest	b0914
	0	0	0.17	RandomForest	b0914
	0	0	0.17	RandomForest	b0914
	0	0	0.18	RandomForest	b0914
	0	0	0.25	RandomForest	b0914
	0	0	0.19	RandomForest	b0914
	0	0	0.18	RandomForest	b0914
	0	0	0.21	RandomForest	b0914
	0	0	0.2	RandomForest	b0914
	0	0	0.19	RandomForest	b0914
	0	0	0.31	RandomForest	b0914
	0	0	0.14	RandomForest	b0914
	0	0	0.27	RandomForest	b0914
	0	0	0.26	RandomForest	b0914
	0	0	0.32	RandomForest	b0914
	0	0	0.22	RandomForest	b0914
	0	0	0.17	RandomForest	b0914
	0	0	0.19	RandomForest	b0914
	0	0	0.2	RandomForest	b0914
	0	0	0.17	RandomForest	b0914
	0	0	0.22	RandomForest	b0914
	0	0	0.15	RandomForest	b0914
	0	0	0.2	RandomForest	b0914
	0	0	0.22	RandomForest	b0914
	0	0	0.17	RandomForest	b0914
	0	0	0.22	RandomForest	b0914
	0	0	0.16	RandomForest	b0914
	0	0	0.32	RandomForest	b0914
	0	0	0.19	RandomForest	b0914
	0	0	0.31	RandomForest	b0914
	0	0	0.19	RandomForest	b0914
	0	0	0.18	RandomForest	b0914
	0	0	0.19	RandomForest	b0914
	0	0	0.18	RandomForest	b0914
	0	0	0.15	RandomForest	b0914
	0	0	0.19	RandomForest	b0914
	0	0	0.22	RandomForest	b0914
	0	0	0.18	RandomForest	b0914
	0	0	0.18	RandomForest	b0914
	0	0	0.03	RandomForest	b2746
	0	0	0.03	RandomForest	b2746
	0	0	0.15	RandomForest	b2746
	0	0	0.03	RandomForest	b2746
	0	0	0.09	RandomForest	b2746
	0	0	0.11	RandomForest	b2746
	0	0	0.05	RandomForest	b2746
	0	0	0.16	RandomForest	b2746
	0	0	0.04	RandomForest	b2746
	0	0	0.1	RandomForest	b2746
	0	0	0.09	RandomForest	b2746
	0	0	0.03	RandomForest	b2746
	0	0	0.1	RandomForest	b2746
	0	0	0.05	RandomForest	b2746
	0	0	0.09	RandomForest	b2746
	0	0	0.11	RandomForest	b2746
	0	0	0.15	RandomForest	b2746
	0	0	0.08	RandomForest	b2746
	0	0	0.03	RandomForest	b2746
	0	0	0.04	RandomForest	b2746
	0	0	0.01	RandomForest	b2746
	0	0	0.01	RandomForest	b2746
	0	0	0.05	RandomForest	b2746
	0	0	0.05	RandomForest	b2746
	0	0	0.01	RandomForest	b2746
	0	0	0.14	RandomForest	b2746
	0	0	0.07	RandomForest	b2746
	0	0	0.13	RandomForest	b2746
	0	0	0.03	RandomForest	b2746
	0	0	0.04	RandomForest	b2746
	0	0	0.07	RandomForest	b2746
	0	0	0.09	RandomForest	b2746
	0	0	0.11	RandomForest	b2746
	0	0	0.02	RandomForest	b2746
	0	0	0.08	RandomForest	b2746
	0	0	0.09	RandomForest	b2746
	0	0	0.11	RandomForest	b2746
	0	0	0.13	RandomForest	b2746
	0	0	0.01	RandomForest	b2746
	0	0	0.08	RandomForest	b2746
	0	0	0.09	RandomForest	b2746
	0	0	0.04	RandomForest	b2746
	0	0	0.03	RandomForest	b2746
	0	0	0.08	RandomForest	b2746
	0	0	0.03	RandomForest	b2746
	0	0	0.05	RandomForest	b2746
	0	0	0.07	RandomForest	b2746
	0	0	0.07	RandomForest	b2746
	0	0	0.11	RandomForest	b2746
	0	0	0.03	RandomForest	b2746
	0	0	0.09	RandomForest	b2746
	0	0	0.06	RandomForest	b2746
	0	0	0.01	RandomForest	b2746
	0	0	0.11	RandomForest	b2746
	0	0	0.04	RandomForest	b2746
	0	0	0	RandomForest	b2746
	0	0	0.12	RandomForest	b2746
	0	0	0.1	RandomForest	b2746
	0	0	0.13	RandomForest	b2746
	0	0	0.03	RandomForest	b2746
	0	0	0.12	RandomForest	b2746
	0	0	0.02	RandomForest	b2746
	0	0	0.05	RandomForest	b2746
	0	0	0.09	RandomForest	b2746
	0	0	0.04	RandomForest	b2746
	0	0	0.05	RandomForest	b2746
	0	0	0.06	RandomForest	b2746
	0	0	0.09	RandomForest	b2746
	0	0	0.08	RandomForest	b2746
	0	0	0.09	RandomForest	b2746
	0	0	0.1	RandomForest	b2746
	0	0	0.11	RandomForest	b2746
	0	0	0.05	RandomForest	b2746
	0	0	0.05	RandomForest	b2746
	0	0	0.12	RandomForest	b2746
	0	0	0.04	RandomForest	b2746
	0	0	0.07	RandomForest	b2746
	0	0	0.07	RandomForest	b2746
	0	0	0.06	RandomForest	b2746
	0	0	0.09	RandomForest	b2746
	0	0	0.05	RandomForest	b2746
	0	0	0.01	RandomForest	b2746
	0	0	0.04	RandomForest	b2746
	0	0	0.1	RandomForest	b2746
	0	0	0.1	RandomForest	b2746
	0	0	0.06	RandomForest	b2746
	0	0	0.06	RandomForest	b2746
	0	0	0.1	RandomForest	b2746
	0	0	0.07	RandomForest	b2746
	0	0	0.11	RandomForest	b2746
	0	0	0.01	RandomForest	b2746
	0	0	0.07	RandomForest	b2746
	0	0	0.1	RandomForest	b2746
	0	0	0.07	RandomForest	b2746
	0	0	0.07	RandomForest	b2746
	0	0	0.05	RandomForest	b2746
	0	0	0.1	RandomForest	b2746
	0	0	0.03	RandomForest	b2746
	0	0	0.1	RandomForest	b2746
	0	0	0.14	RandomForest	b2746
	0	0	0.07	RandomForest	b0174
	0	0	0.06	RandomForest	b0174
	0	0	0.1	RandomForest	b0174
	0	0	0.11	RandomForest	b0174
	0	0	0.14	RandomForest	b0174
	0	0	0.07	RandomForest	b0174
	0	0	0.08	RandomForest	b0174
	0	0	0.14	RandomForest	b0174
	0	0	0.08	RandomForest	b0174
	0	0	0.1	RandomForest	b0174
	0	0	0.06	RandomForest	b0174
	0	0	0.08	RandomForest	b0174
	0	0	0.09	RandomForest	b0174
	0	0	0.03	RandomForest	b0174
	0	0	0.09	RandomForest	b0174
	0	0	0.08	RandomForest	b0174
	0	0	0.07	RandomForest	b0174
	0	0	0.11	RandomForest	b0174
	0	0	0.03	RandomForest	b0174
	0	0	0.1	RandomForest	b0174
	0	0	0.09	RandomForest	b0174
	0	0	0.1	RandomForest	b0174
	0	0	0.07	RandomForest	b0174
	0	0	0.07	RandomForest	b0174
	0	0	0.09	RandomForest	b0174
	0	0	0.09	RandomForest	b0174
	0	0	0.08	RandomForest	b0174
	0	0	0.16	RandomForest	b0174
	0	0	0.16	RandomForest	b0174
	0	0	0.12	RandomForest	b0174
	0	0	0.24	RandomForest	b0174
	0	0	0.09	RandomForest	b0174
	0	0	0.08	RandomForest	b0174
	0	0	0.12	RandomForest	b0174
	0	0	0.11	RandomForest	b0174
	0	0	0.07	RandomForest	b0174
	0	0	0.07	RandomForest	b0174
	0	0	0.08	RandomForest	b0174
	0	0	0.15	RandomForest	b0174
	0	0	0.1	RandomForest	b0174
	0	0	0.2	RandomForest	b0174
	0	0	0.07	RandomForest	b0174
	0	0	0.1	RandomForest	b0174
	0	0	0.1	RandomForest	b0174
	0	0	0.07	RandomForest	b0174
	0	0	0.04	RandomForest	b0174
	0	0	0.13	RandomForest	b0174
	0	0	0.26	RandomForest	b0174
	0	0	0.12	RandomForest	b0174
	0	0	0.07	RandomForest	b0174
	0	0	0.27	RandomForest	b0174
	0	0	0.1	RandomForest	b0174
	0	0	0.08	RandomForest	b0174
	0	0	0.1	RandomForest	b0174
	0	0	0.07	RandomForest	b0174
	0	0	0.1	RandomForest	b0174
	0	0	0.14	RandomForest	b0174
	0	0	0.12	RandomForest	b0174
	0	0	0.1	RandomForest	b0174
	0	0	0.1	RandomForest	b0174
	0	0	0.14	RandomForest	b0174
	0	0	0.1	RandomForest	b0174
	0	0	0.12	RandomForest	b0174
	0	0	0.09	RandomForest	b0174
	0	0	0.09	RandomForest	b0174
	0	0	0.11	RandomForest	b0174
	0	0	0.09	RandomForest	b0174
	0	0	0.11	RandomForest	b0174
	0	0	0.12	RandomForest	b0174
	0	0	0.1	RandomForest	b0174
	0	0	0.15	RandomForest	b0174
	0	0	0.08	RandomForest	b0174
	0	0	0.07	RandomForest	b0174
	0	0	0.12	RandomForest	b0174
	0	0	0.12	RandomForest	b0174
	0	0	0.09	RandomForest	b0174
	0	0	0.14	RandomForest	b0174
	0	0	0.07	RandomForest	b0174
	0	0	0.03	RandomForest	b0174
	0	0	0.12	RandomForest	b0174
	0	0	0.16	RandomForest	b0174
	0	0	0.05	RandomForest	b0174
	0	0	0.11	RandomForest	b0174
	0	0	0.11	RandomForest	b0174
	0	0	0.13	RandomForest	b0174
	0	0	0.13	RandomForest	b0174
	0	0	0.07	RandomForest	b0174
	0	0	0.15	RandomForest	b0174
	0	0	0.09	RandomForest	b0174
	0	0	0.1	RandomForest	b0174
	0	0	0.08	RandomForest	b0174
	0	0	0.16	RandomForest	b0174
	0	0	0.12	RandomForest	b0174
	0	0	0.16	RandomForest	b0174
	0	0	0.11	RandomForest	b0174
	0	0	0.16	RandomForest	b0174
	0	0	0.08	RandomForest	b0174
	0	0	0.01	RandomForest	b0174
	0	0	0.13	RandomForest	b0174
	0	0	0.08	RandomForest	b0174
	0	0	0.04	RandomForest	b0103
	0	0	0.08	RandomForest	b0103
	0	0	0.02	RandomForest	b0103
	0	0	0.02	RandomForest	b0103
	0	0	0.11	RandomForest	b0103
	0	0	0.01	RandomForest	b0103
	0	0	0.03	RandomForest	b0103
	0	0	0.02	RandomForest	b0103
	0	0	0.02	RandomForest	b0103
	0	0	0.04	RandomForest	b0103
	0	0	0.07	RandomForest	b0103
	0	0	0.06	RandomForest	b0103
	0	0	0.07	RandomForest	b0103
	0	0	0.04	RandomForest	b0103
	0	0	0.07	RandomForest	b0103
	0	0	0.04	RandomForest	b0103
	0	0	0.09	RandomForest	b0103
	0	0	0.05	RandomForest	b0103
	0	0	0.02	RandomForest	b0103
	0	0	0.01	RandomForest	b0103
	0	0	0	RandomForest	b0103
	0	0	0.04	RandomForest	b0103
	0	0	0.01	RandomForest	b0103
	0	0	0	RandomForest	b0103
	0	0	0.1	RandomForest	b0103
	0	0	0.07	RandomForest	b0103
	0	0	0.04	RandomForest	b0103
	0	0	0.04	RandomForest	b0103
	0	0	0.04	RandomForest	b0103
	0	0	0.07	RandomForest	b0103
	0	0	0.02	RandomForest	b0103
	0	0	0.08	RandomForest	b0103
	0	0	0.05	RandomForest	b0103
	0	0	0.07	RandomForest	b0103
	0	0	0.06	RandomForest	b0103
	0	0	0.03	RandomForest	b0103
	0	0	0.11	RandomForest	b0103
	0	0	0.02	RandomForest	b0103
	0	0	0.02	RandomForest	b0103
	0	0	0.01	RandomForest	b0103
	0	0	0.06	RandomForest	b0103
	0	0	0.05	RandomForest	b0103
	0	0	0.08	RandomForest	b0103
	0	0	0.01	RandomForest	b0103
	0	0	0.07	RandomForest	b0103
	0	0	0.07	RandomForest	b0103
	0	0	0.1	RandomForest	b0103
	0	0	0.06	RandomForest	b0103
	0	0	0.03	RandomForest	b0103
	0	0	0.09	RandomForest	b0103
	0	0	0.04	RandomForest	b0103
	0	0	0.06	RandomForest	b0103
	0	0	0.01	RandomForest	b0103
	0	0	0.09	RandomForest	b0103
	0	0	0.11	RandomForest	b0103
	0	0	0.06	RandomForest	b0103
	0	0	0.06	RandomForest	b0103
	0	0	0.08	RandomForest	b0103
	0	0	0.12	RandomForest	b0103
	0	0	0.05	RandomForest	b0103
	0	0	0.05	RandomForest	b0103
	0	0	0.02	RandomForest	b0103
	0	0	0.04	RandomForest	b0103
	0	0	0.02	RandomForest	b0103
	0	0	0.07	RandomForest	b0103
	0	0	0.02	RandomForest	b0103
	0	0	0.05	RandomForest	b0103
	0	0	0.07	RandomForest	b0103
	0	0	0.04	RandomForest	b0103
	0	0	0.02	RandomForest	b0103
	0	0	0.12	RandomForest	b0103
	0	0	0.08	RandomForest	b0103
	0	0	0.04	RandomForest	b0103
	0	0	0.06	RandomForest	b0103
	0	0	0.05	RandomForest	b0103
	0	0	0.02	RandomForest	b0103
	0	0	0.07	RandomForest	b0103
	0	0	0.04	RandomForest	b0103
	0	0	0.01	RandomForest	b0103
	0	0	0.09	RandomForest	b0103
	0	0	0.06	RandomForest	b0103
	0	0	0.09	RandomForest	b0103
	0	0	0.08	RandomForest	b0103
	0	0	0.08	RandomForest	b0103
	0	0	0.04	RandomForest	b0103
	0	0	0.04	RandomForest	b0103
	0	0	0.07	RandomForest	b0103
	0	0	0.1	RandomForest	b0103
	0	0	0.06	RandomForest	b0103
	0	0	0.09	RandomForest	b0103
	0	0	0.05	RandomForest	b0103
	0	0	0.04	RandomForest	b0103
	0	0	0.04	RandomForest	b0103
	0	0	0.11	RandomForest	b0103
	0	0	0.04	RandomForest	b0103
	0	0	0.03	RandomForest	b0103
	0	0	0.02	RandomForest	b0103
	0	0	0.08	RandomForest	b0103
	0	0	0.04	RandomForest	b0103
	0	0	0.11	RandomForest	b0103
	0	0	0.15	RandomForest	b1215
	0	0	0.08	RandomForest	b1215
	0	0	0.1	RandomForest	b1215
	0	0	0.07	RandomForest	b1215
	0	0	0.06	RandomForest	b1215
	0	0	0.1	RandomForest	b1215
	0	0	0.17	RandomForest	b1215
	0	0	0.03	RandomForest	b1215
	0	0	0	RandomForest	b1215
	0	0	0.06	RandomForest	b1215
	0	0	0.1	RandomForest	b1215
	0	0	0.12	RandomForest	b1215
	0	0	0.11	RandomForest	b1215
	0	0	0.03	RandomForest	b1215
	0	0	0.11	RandomForest	b1215
	0	0	0.08	RandomForest	b1215
	0	0	0.08	RandomForest	b1215
	0	0	0.13	RandomForest	b1215
	0	0	0.08	RandomForest	b1215
	0	0	0.04	RandomForest	b1215
	0	0	0.1	RandomForest	b1215
	0	0	0.04	RandomForest	b1215
	0	0	0.06	RandomForest	b1215
	0	0	0.1	RandomForest	b1215
	0	0	0.05	RandomForest	b1215
	0	0	0.04	RandomForest	b1215
	0	0	0.2	RandomForest	b1215
	0	0	0.06	RandomForest	b1215
	0	0	0.04	RandomForest	b1215
	0	0	0.1	RandomForest	b1215
	0	0	0.06	RandomForest	b1215
	0	0	0.06	RandomForest	b1215
	0	0	0.1	RandomForest	b1215
	0	0	0.15	RandomForest	b1215
	0	0	0.13	RandomForest	b1215
	0	0	0.11	RandomForest	b1215
	0	0	0.12	RandomForest	b1215
	0	0	0.09	RandomForest	b1215
	0	0	0.15	RandomForest	b1215
	0	0	0.09	RandomForest	b1215
	0	0	0.09	RandomForest	b1215
	0	0	0.09	RandomForest	b1215
	0	0	0.19	RandomForest	b1215
	0	0	0.2	RandomForest	b1215
	0	0	0.11	RandomForest	b1215
	0	0	0.13	RandomForest	b1215
	0	0	0.05	RandomForest	b1215
	0	0	0.11	RandomForest	b1215
	0	0	0.21	RandomForest	b1215
	0	0	0.22	RandomForest	b1215
	0	0	0.11	RandomForest	b1215
	0	0	0.08	RandomForest	b1215
	0	0	0.09	RandomForest	b1215
	0	0	0.21	RandomForest	b1215
	0	0	0.13	RandomForest	b1215
	0	0	0.07	RandomForest	b1215
	0	0	0.1	RandomForest	b1215
	0	0	0.06	RandomForest	b1215
	0	0	0.04	RandomForest	b1215
	0	0	0.16	RandomForest	b1215
	0	0	0.07	RandomForest	b1215
	0	0	0.07	RandomForest	b1215
	0	0	0.17	RandomForest	b1215
	0	0	0.02	RandomForest	b1215
	0	0	0.07	RandomForest	b1215
	0	0	0.08	RandomForest	b1215
	0	0	0.15	RandomForest	b1215
	0	0	0.11	RandomForest	b1215
	0	0	0.05	RandomForest	b1215
	0	0	0.22	RandomForest	b1215
	0	0	0.04	RandomForest	b1215
	0	0	0.07	RandomForest	b1215
	0	0	0.05	RandomForest	b1215
	0	0	0.03	RandomForest	b1215
	0	0	0.11	RandomForest	b1215
	0	0	0.12	RandomForest	b1215
	0	0	0.07	RandomForest	b1215
	0	0	0.04	RandomForest	b1215
	0	0	0.02	RandomForest	b1215
	0	0	0.16	RandomForest	b1215
	0	0	0.19	RandomForest	b1215
	0	0	0.13	RandomForest	b1215
	0	0	0.12	RandomForest	b1215
	0	0	0.04	RandomForest	b1215
	0	0	0.11	RandomForest	b1215
	0	0	0.1	RandomForest	b1215
	0	0	0.06	RandomForest	b1215
	0	0	0.04	RandomForest	b1215
	0	0	0.09	RandomForest	b1215
	0	0	0.12	RandomForest	b1215
	0	0	0.15	RandomForest	b1215
	0	0	0.07	RandomForest	b1215
	0	0	0.09	RandomForest	b1215
	0	0	0.09	RandomForest	b1215
	0	0	0.06	RandomForest	b1215
	0	0	0.06	RandomForest	b1215
	0	0	0.09	RandomForest	b1215
	0	0	0.1	RandomForest	b1215
	0	0	0.07	RandomForest	b1215
	0	0	0.12	RandomForest	b1215
	0	0	0.09	RandomForest	b3018
	0	0	0.07	RandomForest	b3018
	0	0	0.08	RandomForest	b3018
	0	0	0.07	RandomForest	b3018
	0	0	0.1	RandomForest	b3018
	0	0	0.11	RandomForest	b3018
	0	0	0.09	RandomForest	b3018
	0	0	0.11	RandomForest	b3018
	0	0	0.1	RandomForest	b3018
	0	0	0.1	RandomForest	b3018
	0	0	0.11	RandomForest	b3018
	0	0	0.13	RandomForest	b3018
	0	0	0.07	RandomForest	b3018
	0	0	0.16	RandomForest	b3018
	0	0	0.08	RandomForest	b3018
	0	0	0.09	RandomForest	b3018
	0	0	0.14	RandomForest	b3018
	0	0	0.1	RandomForest	b3018
	0	0	0.08	RandomForest	b3018
	0	0	0.13	RandomForest	b3018
	0	0	0.08	RandomForest	b3018
	0	0	0.08	RandomForest	b3018
	0	0	0.12	RandomForest	b3018
	0	0	0.09	RandomForest	b3018
	0	0	0.14	RandomForest	b3018
	0	0	0.11	RandomForest	b3018
	0	0	0.11	RandomForest	b3018
	0	0	0.12	RandomForest	b3018
	0	0	0.09	RandomForest	b3018
	0	0	0.13	RandomForest	b3018
	0	0	0.13	RandomForest	b3018
	0	0	0.08	RandomForest	b3018
	0	0	0.13	RandomForest	b3018
	0	0	0.11	RandomForest	b3018
	0	0	0.09	RandomForest	b3018
	0	0	0.12	RandomForest	b3018
	0	0	0.11	RandomForest	b3018
	0	0	0.16	RandomForest	b3018
	0	0	0.11	RandomForest	b3018
	0	0	0.11	RandomForest	b3018
	0	0	0.13	RandomForest	b3018
	0	0	0.09	RandomForest	b3018
	0	0	0.15	RandomForest	b3018
	0	0	0.15	RandomForest	b3018
	0	0	0.1	RandomForest	b3018
	0	0	0.12	RandomForest	b3018
	0	0	0.12	RandomForest	b3018
	0	0	0.08	RandomForest	b3018
	0	0	0.08	RandomForest	b3018
	0	0	0.11	RandomForest	b3018
	0	0	0.13	RandomForest	b3018
	0	0	0.15	RandomForest	b3018
	0	0	0.11	RandomForest	b3018
	0	0	0.09	RandomForest	b3018
	0	0	0.06	RandomForest	b3018
	0	0	0.22	RandomForest	b3018
	0	0	0.12	RandomForest	b3018
	0	0	0.09	RandomForest	b3018
	0	0	0.08	RandomForest	b3018
	0	0	0.08	RandomForest	b3018
	0	0	0.07	RandomForest	b3018
	0	0	0.15	RandomForest	b3018
	0	0	0.13	RandomForest	b3018
	0	0	0.13	RandomForest	b3018
	0	0	0.11	RandomForest	b3018
	0	0	0.12	RandomForest	b3018
	0	0	0.14	RandomForest	b3018
	0	0	0.1	RandomForest	b3018
	0	0	0.17	RandomForest	b3018
	0	0	0.15	RandomForest	b3018
	0	0	0.09	RandomForest	b3018
	0	0	0.1	RandomForest	b3018
	0	0	0.14	RandomForest	b3018
	0	0	0.1	RandomForest	b3018
	0	0	0.09	RandomForest	b3018
	0	0	0.11	RandomForest	b3018
	0	0	0.16	RandomForest	b3018
	0	0	0.13	RandomForest	b3018
	0	0	0.08	RandomForest	b3018
	0	0	0.13	RandomForest	b3018
	0	0	0.16	RandomForest	b3018
	0	0	0.08	RandomForest	b3018
	0	0	0.09	RandomForest	b3018
	0	0	0.13	RandomForest	b3018
	0	0	0.06	RandomForest	b3018
	0	0	0.11	RandomForest	b3018
	0	0	0.11	RandomForest	b3018
	0	0	0.11	RandomForest	b3018
	0	0	0.08	RandomForest	b3018
	0	0	0.11	RandomForest	b3018
	0	0	0.07	RandomForest	b3018
	0	0	0.07	RandomForest	b3018
	0	0	0.16	RandomForest	b3018
	0	0	0.1	RandomForest	b3018
	0	0	0.13	RandomForest	b3018
	0	0	0.09	RandomForest	b3018
	0	0	0.21	RandomForest	b3018
	0	0	0.1	RandomForest	b3018
	0	0	0.14	RandomForest	b3018
	0	0	0.15	RandomForest	b3018
	0	0	0.08	RandomForest	b0592
	0	0	0.04	RandomForest	b0592
	0	0	0.06	RandomForest	b0592
	0	0	0.1	RandomForest	b0592
	0	0	0.12	RandomForest	b0592
	0	0	0.05	RandomForest	b0592
	0	0	0.05	RandomForest	b0592
	0	0	0.04	RandomForest	b0592
	0	0	0.07	RandomForest	b0592
	0	0	0.1	RandomForest	b0592
	0	0	0.06	RandomForest	b0592
	0	0	0.08	RandomForest	b0592
	0	0	0	RandomForest	b0592
	0	0	0.11	RandomForest	b0592
	0	0	0.08	RandomForest	b0592
	0	0	0.02	RandomForest	b0592
	0	0	0.04	RandomForest	b0592
	0	0	0.04	RandomForest	b0592
	0	0	0.02	RandomForest	b0592
	0	0	0.06	RandomForest	b0592
	0	0	0.1	RandomForest	b0592
	0	0	0.08	RandomForest	b0592
	0	0	0.13	RandomForest	b0592
	0	0	0.07	RandomForest	b0592
	0	0	0.08	RandomForest	b0592
	0	0	0.03	RandomForest	b0592
	0	0	0	RandomForest	b0592
	0	0	0.04	RandomForest	b0592
	0	0	0.04	RandomForest	b0592
	0	0	0.02	RandomForest	b0592
	0	0	0.06	RandomForest	b0592
	0	0	0.05	RandomForest	b0592
	0	0	0.06	RandomForest	b0592
	0	0	0.04	RandomForest	b0592
	0	0	0.21	RandomForest	b0592
	0	0	0.01	RandomForest	b0592
	0	0	0.07	RandomForest	b0592
	0	0	0.26	RandomForest	b0592
	0	0	0.08	RandomForest	b0592
	0	0	0.03	RandomForest	b0592
	0	0	0.14	RandomForest	b0592
	0	0	0.13	RandomForest	b0592
	0	0	0.14	RandomForest	b0592
	0	0	0.09	RandomForest	b0592
	0	0	0.1	RandomForest	b0592
	0	0	0.05	RandomForest	b0592
	0	0	0.05	RandomForest	b0592
	0	0	0.12	RandomForest	b0592
	0	0	0.06	RandomForest	b0592
	0	0	0	RandomForest	b0592
	0	0	0.09	RandomForest	b0592
	0	0	0.04	RandomForest	b0592
	0	0	0.03	RandomForest	b0592
	0	0	0.24	RandomForest	b0592
	0	0	0.05	RandomForest	b0592
	0	0	0.12	RandomForest	b0592
	0	0	0.1	RandomForest	b0592
	0	0	0.04	RandomForest	b0592
	0	0	0.21	RandomForest	b0592
	0	0	0.08	RandomForest	b0592
	0	0	0.16	RandomForest	b0592
	0	0	0.09	RandomForest	b0592
	0	0	0.03	RandomForest	b0592
	0	0	0.06	RandomForest	b0592
	0	0	0.06	RandomForest	b0592
	0	0	0.09	RandomForest	b0592
	0	0	0.09	RandomForest	b0592
	0	0	0.12	RandomForest	b0592
	0	0	0.04	RandomForest	b0592
	0	0	0.07	RandomForest	b0592
	0	0	0.08	RandomForest	b0592
	0	0	0.06	RandomForest	b0592
	0	0	0.11	RandomForest	b0592
	0	0	0.02	RandomForest	b0592
	0	0	0.05	RandomForest	b0592
	0	0	0.07	RandomForest	b0592
	0	0	0.17	RandomForest	b0592
	0	0	0.03	RandomForest	b0592
	0	0	0.04	RandomForest	b0592
	0	0	0.05	RandomForest	b0592
	0	0	0.19	RandomForest	b0592
	0	0	0.34	RandomForest	b0592
	0	0	0.11	RandomForest	b0592
	0	0	0.03	RandomForest	b0592
	0	0	0.1	RandomForest	b0592
	0	0	0.21	RandomForest	b0592
	0	0	0.04	RandomForest	b0592
	0	0	0.1	RandomForest	b0592
	0	0	0.11	RandomForest	b0592
	0	0	0.17	RandomForest	b0592
	0	0	0.07	RandomForest	b0592
	0	0	0.05	RandomForest	b0592
	0	0	0.03	RandomForest	b0592
	0	0	0.07	RandomForest	b0592
	0	0	0.03	RandomForest	b0592
	0	0	0.08	RandomForest	b0592
	0	0	0.07	RandomForest	b0592
	0	0	0.07	RandomForest	b0592
[truncated: 27,915 more rows]

## Sheet: Figure 2D
Figure 2D: Random Forest Feature importance scores across N=50 models
	Feature	Importance_0	Importance_1	Importance_2	Importance_3	Importance_4	Importance_5	Importance_6	Importance_7	Importance_8	Importance_9	Importance_10	Importance_11	Importance_12	Importance_13	Importance_14	Importance_15	Importance_16	Importance_17	Importance_18	Importance_19	Importance_20	Importance_21	Importance_22	Importance_23	Importance_24	Importance_25	Importance_26	Importance_27	Importance_28	Importance_29	Importance_30	Importance_31	Importance_32	Importance_33	Importance_34	Importance_35	Importance_36	Importance_37	Importance_38	Importance_39	Importance_40	Importance_41	Importance_42	Importance_43	Importance_44	Importance_45	Importance_46	Importance_47
	EX_cu2_e	0.0232956	0.0249345	0.0241416	0.024828	0.0247169	0.0243208	0.0232309	0.0232245	0.0252451	0.0243312	0.0243332	0.02387	0.0229521	0.0231754	0.0236006	0.0225311	0.024268	0.0248774	0.0247309	0.0226462	0.0236495	0.0239282	0.0252058	0.0243199	0.024389	0.0238644	0.0251151	0.0290855	0.0246803	0.02465	0.0240546	0.0232122	0.027833	0.0243054	0.0243752	0.024097	0.0234958	0.0240083	0.0237501	0.0245157	0.0233594	0.023463	0.0241469	0.0249314	0.0235112	0.0246747	0.0231059	0.0243027
	THZPSN3	0.0174236	0.0249535	0.0240885	0.0250035	0.0309492	0.0182334	0.0221977	0.0231801	0.0189727	0.0301958	0.0303961	0.0237107	0.0172178	0.0174232	0.0176547	0.0325675	0.0240341	0.0249561	0.0185791	0.0169662	0.0235058	0.0302566	0.02506	0.0242657	0.0183801	0.0237978	0.0189923	0.030049	0.0185496	0.0183796	0.0240878	0.0232191	0.0229552	0.0244455	0.024397	0.023899	0.0176025	0.0342495	0.0237678	0.0184804	0.0291871	0.0175423	0.0288133	0.0311319	0.0292965	0.0308811	0.0228809	0.0280587
	PMEACPE	0.0233854	0.0248926	0.017979	0.0248405	0.0186154	0.0183151	0.0173772	0.0174074	0.0190194	0.0181764	0.0180427	0.0178289	0.0172344	0.0174405	0.0236793	0.0169156	0.0180602	0.0186439	0.0248169	0.0170435	0.0178002	0.0180583	0.0188322	0.0182658	0.0182893	0.0238555	0.0251715	0.0178966	0.0186273	0.0184518	0.01819	0.0235125	0.0172767	0.0243604	0.0244692	0.0240142	0.0223219	0.0240158	0.0178745	0.0184215	0.0233861	0.017526	0.0180717	0.0248397	0.028428	0.0245988	0.0172231	0.0181991
	K2L4Aabcpp	0.0226182	0.0187212	0.0287872	0.0244882	0.024149	0.0181857	0.0174173	0.0174326	0.0189017	0.0171048	0.0181289	0.0119742	0.0115447	0.0171132	0.0118695	0.0168888	0.0169182	0.00624458	0.0124336	0.0167628	0.023213	0.011966	0.0126163	0.018232	0.0294273	0.0233776	0.0247825	0.023532	0.0186024	0.0239666	0.0280245	0.0174144	0.0227163	0.0183348	0.0176203	0.018076	0.0174333	0.0179918	0.017558	0.0241581	0.0174602	0.0230459	0.0236158	0.0183356	0.0175529	0.0184435	0.0172763	0.027173
	MEOHtrpp	0.017448	0.0187242	0.0181403	0.0187845	0.0185814	0.0182421	0.0174759	0.0174567	0.019075	0.0181742	0.0183001	0.01801	0.0210603	0.0175389	0.0176128	0.0169834	0.018094	0.0244881	0.0186832	0.0168807	0.0176237	0.0180157	0.018823	0.0180256	0.0235835	0.0179315	0.0189405	0.0178156	0.0185078	0.0183849	0.0180797	0.0173638	0.0173111	0.0182807	0.0184336	0.0181421	0.0175782	0.0231375	0.0178932	0.0235053	0.0178457	0.0177207	0.0180735	0.0185071	0.0176153	0.0183896	0.0172531	0.0182071
	UPP3MT	0.0174077	0.018708	0.0181169	0.0186238	0.0185979	0.0183431	0.0173851	0.0172814	0.0189898	0.0182025	0.0281139	0.0179182	0.0173155	0.0174139	0.0176447	0.0169271	0.0180238	0.0186653	0.0185678	0.016953	0.0177237	0.0180076	0.0188629	0.0181448	0.0185639	0.0177848	0.0188818	0.0178527	0.0186257	0.0184075	0.0180543	0.0173757	0.0171545	0.0181793	0.0220443	0.0180201	0.0174772	0.0179961	0.0179252	0.0184292	0.0175782	0.0175397	0.0181111	0.018623	0.0176222	0.0185011	0.0172445	0.018227
	MEPCT	0.01761	0.0187801	0.0180189	0.0186995	0.0184126	0.0181595	0.0173997	0.017529	0.0190237	0.0181738	0.0182339	0.0179022	0.0173656	0.0174029	0.0177029	0.0169469	0.0180291	0.0186635	0.018398	0.0217229	0.017606	0.0179609	0.0190172	0.0182271	0.0183319	0.0178492	0.0189722	0.0179134	0.0185176	0.0222922	0.0180613	0.0173213	0.0172149	0.0180566	0.0183537	0.0180713	0.0175274	0.0180868	0.0178539	0.0184008	0.0175635	0.0174996	0.018068	0.0186585	0.0176977	0.0184237	0.017327	0.0181321
	NI2tex	0.0175466	0.0186333	0.0179338	0.0187477	0.0184813	0.0183266	0.0173708	0.0173416	0.0126491	0.0183048	0.0182949	0.0118151	0.0115147	0.0116307	0.0118595	0.0170883	0.0180062	0.0187324	0.0184657	0.0113297	0.0177632	0.0179724	0.0189074	0.0181632	0.0123263	0.0179265	0.0188878	0.0178991	0.0184803	0.0184024	0.0119752	0.0116294	0.01727	0.0121043	0.0183463	0.0180607	0.0175277	0.0181049	0.0179306	0.0184091	0.00599219	0.0174558	0.0120027	0.0123446	0.0117039	0.0124268	0.017224	0.0182724
	K2L4Aabctex	0.0116714	0.0186504	0.0120904	0.0182303	0.0119437	0.0121744	0.0171134	0.0115354	0.0126498	0.0176258	0.00609743	0.0175358	0.0167682	0.0117232	0.0174235	0.0165858	0.0120173	0.0124944	0.00616656	0.0113122	0.0174048	0.0175157	0.00633186	0.0238516	0.0119161	0.0120116	0.0125309	0.0119841	0.0118952	0.00617735	0.0120937	0.0174184	0.0172982	0.012211	0.0241469	0.0179987	0.0167399	0.0179685	0.0175616	0.0122288	0.0176811	0.0117468	0.00607705	0.0185887	0.0117253	0.0185498	0.0168438	0.012181
	DNMPPA	0.0117542	0.0124929	0.0121265	0.0175444	0.0124022	0.0182644	0.0117259	0.0165182	0.0178087	0.012238	0.0121254	0.0119501	0.0115304	0.0116076	0.0118157	0.0170919	0.0176713	0.012447	0.0176977	0.0113161	0.0168241	0.0171648	0.0125648	0.018226	0.0183367	0.0118556	0.0125534	0.017854	0.0175606	0.0120924	0.0119714	0.0174422	0.0116407	0.0121158	0.0121914	0.0120507	0.0176192	0.0120602	0.0118504	0.0122615	0.0116147	0.0176621	0.0231158	0.0124468	0.01178	0.0124053	0.0115306	0.0119958
	EGMEACPR	0.00589804	0.0179318	0.0122364	0.0117161	0.00616327	0.0121274	0.0117153	0.0167357	0.0126888	0.0121249	0.0121879	0.0172147	0.0215814	0.0112602	0.0223734	0.0163906	0.00602383	0.0124498	0.0124315	0.0113814	0.0174519	0.0173844	0.0182459	0.00601338	0.0122892	0.0169543	0.023719	0.0171827	0.00618646	0.0122424	0.0175522	0.0167477	0.0166714	0.0178224	0.0175085	0.00603567	0.0160056	0.0112812	0.0169371	0.0179487	0.00592692	0.0170225	0.00612362	0.00622337	0.0171542	0.00617609	0.0162337	0.0120915
	PNTK	0.0168736	0.0124578	0.0120402	0.0173738	0.0175528	0.0122682	0.0116605	0.0116092	0.0126982	0.0121543	0.0122639	0.0164755	0.0115722	0.0116793	0.0117926	0.0111921	0.0120878	0.0125634	0.0123818	0.0112418	0.0117965	0.0118922	0.012529	0.012128	0.0122968	0.0118686	0.0126885	0.0119574	0.0123808	0.0122513	0.0121827	0.0116491	0.0116069	0.012265	0.0122119	0.016715	0.0154317	0.0120503	0.0120717	0.0121724	0.011791	0.0117493	0.0121229	0.0124249	0.0167444	0.0124322	0.0159992	0.0121293
	GRTT	0.0117257	0.0124782	0.0120606	0.0124385	0.0123859	0.0155928	0.0116906	0.0115883	0.0126157	0.0120427	0.0121827	0.0119713	0.011567	0.0115732	0.0119085	0.0113457	0.0180644	0.0125852	0.0124202	0.0160929	0.011819	0.0119978	0.012584	0.0120606	0.0121877	0.0119865	0.0125589	0.0119695	0.0123632	0.0122931	0.017026	0.0116034	0.0115067	0.0122731	0.0122881	0.0119392	0.0118048	0.0120436	0.0169362	0.0121125	0.0116541	0.0117716	0.0119983	0.0124638	0.0117421	0.0122276	0.0114807	0.012115
	DHFS	0.0118236	0.0161818	0.0176476	0.0124328	0.0123394	0.0121473	0.0166128	0.0167129	0.0127096	0.0171154	0.0120607	0.0119074	0.00572886	0.011242	0.0118389	0.0113577	0.0119817	0.0124402	0.0124495	0.0147888	0.00593286	0.0119677	0.0126139	0.0120856	0.0122693	0.0119247	0.00630861	0.0118671	0.0123604	0.0174514	0.0121098	0.0115829	0.0115166	0.00606648	0.0171456	0.0119554	0.0116437	0.0176203	0.0119144	0.00608418	0.0117047	0.0117955	0.0120415	0.0125412	0.0117678	0.0123914	0.0115029	0.0173271
	OCTDPS	0.0117094	0.0125185	0.0120194	0.0124463	0.0122171	0.0121569	0.0116538	0.0116372	0.0126281	0.0121098	0.0172747	0.0119547	0.0114911	0.0116297	0.0117937	0.0113977	0.012053	0.0123775	0.0123701	0.011289	0.011801	0.0121955	0.0126585	0.0122576	0.0122675	0.0120061	0.0126137	0.011891	0.012277	0.0121255	0.0119872	0.0115697	0.0115089	0.0122161	0.012292	0.0118562	0.0117283	0.012046	0.0119439	0.0121604	0.0117501	0.0115971	0.0119902	0.0124082	0.0117063	0.0123706	0.0115437	0.0121362
	DNTPPA	0.0117902	0.0124603	0.0120914	0.0124116	0.0123867	0.0120797	0.0115894	0.0115991	0.0126899	0.0120299	0.00613882	0.0119466	0.0113992	0.0116642	0.0118468	0.0113751	0.0121534	0.0125037	0.0173577	0.0113888	0.0118073	0.012017	0.0165559	0.0121255	0.0122006	0.0119108	0.0125462	0.0120131	0.0124437	0.0122523	0.0120593	0.0116335	0.0163498	0.0121088	0.0122316	0.0120558	0.0117837	0.0119678	0.00596081	0.012215	0.0153805	0.011708	0.0119916	0.0124406	0.0117565	0.0123487	0.0115725	0.0121694
	MOHMT	0.0117556	0.0124319	0.0119824	0.012504	0.0123366	0.0121856	0.0115864	0.0115765	0.0126231	0.0121322	0.012223	0.0119526	0.0115208	0.0115536	0.0119545	0.0113433	0.0119956	0.0125046	0.0123196	0.0112667	0.0117328	0.0119963	0.0125616	0.0122369	0.0123075	0.0118741	0.012647	0.0119855	0.0124212	0.0123254	0.0121271	0.0115712	0.0115383	0.0120928	0.0124685	0.0120036	0.0118495	0.012061	0.0118936	0.0123178	0.0165937	0.0118073	0.0120263	0.0124536	0.0116799	0.0124184	0.0114387	0.0121214
	ICYSDS	0.0116781	0.0124338	0.0120723	0.0124531	0.0123673	0.0121637	0.011608	0.0154931	0.012662	0.0121358	0.0120967	0.0118656	0.011469	0.0116188	0.0118034	0.0113427	0.0120781	0.0124747	0.0123375	0.011271	0.0117574	0.0119247	0.0126248	0.0120587	0.0121637	0.0119556	0.0126008	0.0118392	0.0125171	0.0123016	0.011998	0.0116101	0.0115189	0.0120499	0.0121814	0.012053	0.0116887	0.0120881	0.0119246	0.0122212	0.0117004	0.0117208	0.0120368	0.0125521	0.0117327	0.0122368	0.0115385	0.0121955
	EX_mobd_e	0.0116876	0.0125122	0.0120324	0.0123467	0.0124224	0.0121252	0.0115421	0.0153546	0.0126611	0.0121355	0.0122271	0.00600816	0.0114644	0.0115448	0.0118246	0.0112755	0.012009	0.0124914	0.0123725	0.0113019	0.0118058	0.00600121	0.00626424	0.0121718	0.0122629	0.0119057	0.0126322	0.011927	0.0123458	0.0123021	0.0119464	0.0115457	0.0115663	0.0153943	0.0122238	0.0120072	0.0117654	0.0119937	0.0119	0.0121797	0.0117593	0.011694	0.0121677	0.0165769	0.0117803	0.0123391	0.0114618	0.0121441
	BTS5	0.0176245	0.00631698	0.0120834	0.0125951	0.00611428	0.0232364	0.0173157	0.0116816	0.0167746	0.00618676	0.00623843	0.0156725	0.0115308	0.0173914	0.0176918	0.00571788	0.0121258	0.0125603	0.0246117	0.0169728	0.0155877	0.00609707	0.012612	0.00611443	0.018438	0.0119355	0.0189364	0.00596213	0.0248558	0.0244635	0.0120935	0.00588494	6.14e-05	0.0122461	2.67e-05	0.00606295	0.0175844	3.91e-05	0.0120702	0.0122494	3.67e-05	0.0176672	0.0120733	0.00623053	7.74e-05	2.52e-05	0.0157879	5.53e-05
	DPR	0.0123641	0.00688122	0.0126256	0.0130137	0.0128994	0.0127062	0.0121618	0.012162	0.0131431	0.0127124	0.00670292	0.0126668	0.0121013	0.0121162	0.0124076	0.011895	0.0126093	0.0130075	0.0129363	0.011851	0.00634132	0.0128235	0.0132107	0.0128072	0.012713	0.00664298	0.0068042	0.0124224	0.0129159	0.0129066	0.00662331	0.0123335	0.0122337	0.0060672	0.0129089	0.0120394	0.00646882	0.012086	0.00666397	0.0126548	0.0117275	0.0124758	0.00668348	0.0129797	0.00642872	0.0128869	0.00639289	0.0120617
	OPMEACPS	0.0118207	0.0124952	0.0170975	0.0124694	0.00617747	0.0122217	0.0117086	0.0116418	0.0126953	0.0170442	0.0122044	0.0119263	0.0115427	0.011633	0.0119909	0.0113776	4.1e-05	0.0125455	0.0124328	0.0113233	0.0117984	0.0120134	0.0125243	0.00612047	0.0122439	0.0119875	0.0126751	0.0119983	0.00627274	0.0123397	0.0121714	0.0115543	0.0115826	0.00617127	0.0122582	0.0117094	0.0116821	0.00607579	0.0120842	0.00611712	0.0058246	0.0153264	0.0119834	0.00625541	0.0118883	0.00620348	0.0115423	0.00610479
	MEOHtex	0.0109909	0.00965484	0.0114269	0.00627166	0.00547857	0.0121097	0.0168436	0.0117007	0.0126959	0.0173848	0.0175789	0.00603217	0.0160802	0.0116834	0.0118884	0.0113475	0.0120658	0.0118737	0.0116141	0.0162479	0.011745	0.0121056	0.012608	0.0166102	0.0116713	0.017352	0.0124774	0.0119228	0.0179627	0.0176023	0.00608633	0.00587971	0.0057855	0.0121719	3.29e-05	2.54e-05	0.0110487	3.15e-05	0.0113794	0.0123093	0.0110066	0.011732	0.00530552	2.72e-05	2.87e-05	2.58e-05	0.0165445	0.00609184
	EX_meoh_e	0.00585246	0.00627619	0.0121258	0.0101485	0.012354	0.012177	0.0115983	0.0116463	0.0126565	0.012247	0.0122482	0.0119927	0.0114887	0.0116951	0.0059894	0.0112484	0.0120598	0.0124951	0.00624106	0.0113321	0.011872	0.0120711	0.012614	0.0121379	0.0122397	0.0060571	0.00624558	0.0119329	0.012364	0.0123127	0.0121809	0.00580519	0.0115339	0.0101332	0.00605633	0.00980886	0.0117175	0.00605612	0.0120545	0.0123258	0.00585633	0.0117497	0.0120587	0.00617729	0.00586086	0.0061674	0.0114845	0.0121595
	AMAOTr	0.00591902	0.0178241	0.00603511	0.0126182	0.00620246	0.0121538	0.0116789	0.0116211	0.0126854	0.00613928	0.0122063	0.0164419	0.0152725	0.0116547	0.0156975	0.00575165	0.00601098	0.0124972	0.0124196	0.0112676	0.011925	0.0168105	0.0125993	0.0060441	0.0122379	0.0060023	0.012664	0.0119626	0.0102422	0.00623103	0.0121514	0.0116767	0.0116073	0.00611028	0.00610537	0.0060303	0.0116781	0.00606109	0.0120194	0.0123586	0.00589487	0.0117136	0.0120985	0.00625132	0.00590272	0.0098379	0.00574734	0.012194
	DHNPA2r	0.0107316	0.00626084	0.00594599	0.0113264	0.00614683	0.00610313	0.0110123	0.00583215	0.0117623	0.00978946	0.00610031	0.0115412	0.0110006	0.0156486	0.00597954	0.00571916	0.00603354	0.0119336	0.0118942	0.00565158	0.00596359	0.00601183	0.0117642	0.00608986	0.00614173	0.0061347	0.00631263	0.00596716	0.00619428	0.00612025	0.00602302	0.00593556	0.00576371	0.0117188	0.0061001	0.0165775	0.00588143	0.0117523	0.0109207	0.00613942	0.00588981	0.00586437	0.0115629	0.00624984	0.00586594	0.0113701	0.0160227	0.00608466
	EX_ni2_e	0.0117883	0.00630635	0.00600894	0.0124384	0.0123337	0.00608945	0.00577487	0.00577732	0.00633855	0.00605904	0.00605175	0.00596594	0.00572801	0.0116052	0.00587882	0.00567579	0.0120733	0.00628609	0.00619766	0.0056833	0.00595811	0.00606557	0.00627084	0.01226	0.00607562	0.00596588	0.010411	0.00603946	0.0123643	0.00618345	0.00602568	0.00582318	0.00583288	0.00599267	0.00611832	0.011944	0.00592178	0.0120935	0.00598094	0.00611428	0.0117053	0.0107807	0.0120292	0.0124076	0.00590917	0.0122785	0.00569038	0.00602122
	PANTS	0.00597127	0.00630944	0.00605001	0.00620579	0.012344	0.00601309	0.00937829	0.00583605	0.00637611	0.00602866	0.00608126	0.0060246	0.00579481	0.00579939	0.005976	0.00571928	0.0120342	0.00617447	0.00614688	0.00561757	0.00593784	0.00595765	0.00635662	0.0120755	0.00618217	0.00604624	0.00635041	0.00606203	0.0123662	0.00613448	0.00597987	0.00585494	0.0105548	0.0121072	0.00623105	0.0120233	0.00578819	0.0120108	0.00598708	0.01224	0.0118197	0.00589331	0.00603499	0.0124251	0.0113994	0.0123703	0.00579219	0.0120925
	SHCHD2	0.00583238	0.00625806	0.0109693	0.00629784	0.01195	0.00899606	0.00578049	0.0112095	0.0063354	0.0116847	0.00610106	0.00597985	0.00572654	0.00587753	0.0059194	0.005674	0.00605974	0.00625059	0.00623248	0.00572261	0.00595471	0.00597447	0.0121688	0.00604948	0.00605657	0.00592789	0.00627344	0.00595059	0.00618846	0.00613314	0.00668141	0.0106815	0.00642034	0.00611157	0.00611297	0.00603544	0.005866	0.0115468	0.00592949	0.00619776	0.0109373	0.0112911	0.00991177	0.00632271	0.00585884	0.0118658	0.00574748	0.00612925
	EX_cobalt2_e	0.00584013	0.00621091	0.00599493	0.0123816	0.0062381	0.00610984	0.0057264	0.00595184	0.0126795	0.00604168	0.00611951	0.00603736	0.0114693	0.0100905	0.00972947	0.00562315	0.00606075	0.00623878	0.00621607	0.00573267	0.00600983	0.00605426	0.0114652	0.00610744	0.00606679	0.00595664	0.00639818	0.00585403	0.00617342	0.0061717	0.00603772	0.00575312	0.0115205	0.00607878	0.0121734	0.00604793	0.00588428	0.0060355	0.00599317	0.0121936	0.00593304	0.00592068	0.0059748	0.00633745	0.00581932	0.00617073	0.00581514	0.0173128
	AMPMS2	0.00586655	0.00638595	0.00600392	2.42e-05	0.00621536	0.00607736	0.00580313	0.00584496	0.00640934	2.78e-05	2.08e-05	0.0177953	0.0172348	0.0116949	0.0177685	0.00573549	0.0119999	0.012441	0.00622015	0.0112595	0.00591234	0.00607974	0.00630905	0.00622167	0.00611566	0.0119325	3.49e-05	3.73e-05	0.00613183	3.24e-05	0.0180827	0.00582993	0.00340874	4.48e-05	0.0123355	0.00614684	3.01e-05	0.012095	0.0118672	0.00607988	0.0117012	0.00591329	0.00605773	0.0187313	0.00586369	0.00610968	0.0115262	3.61e-05
	Zn2tex	0.00587974	0.00625205	0.00602719	0.00637044	0.00620151	0.00615642	0.0058471	0.00585281	0.00629623	0.00608343	0.00609901	0.0107152	0.00581198	0.0106186	0.0059363	0.010303	0.00608961	0.0062604	0.0114906	0.00562473	0.0108081	0.00606866	0.00629413	0.0112028	0.00609005	0.00602144	0.0114628	0.00596095	0.0061966	0.00605632	0.00601489	0.0058526	0.0057265	0.00607539	0.0113023	0.00600108	0.005881	0.00605624	0.00598088	0.00616339	0.00595875	0.00589808	0.0110466	0.00622652	0.00581953	0.00619911	0.0104363	0.00605534
	MG2tex	0.00590004	0.00625651	0.00606983	0.00625189	0.00623952	0.00607207	0.00583301	0.00578136	0.00638778	0.00607155	0.006101	0.00598687	0.0106089	0.00578741	0.00594817	0.00926018	0.00604619	0.0061935	0.00625323	0.00561877	0.00597377	0.00604418	0.00630794	0.00602411	0.00618282	0.00982904	0.00624144	0.00597486	0.00624054	0.0060962	0.00603053	0.00585688	0.00578945	0.0113455	0.00610555	0.00603559	0.0110581	0.00617201	0.00596305	0.0113736	0.0109496	0.00588021	0.00991539	0.0115185	0.00999579	0.00616076	0.00578821	0.0060115
	DHPS2	0.00962009	0.0173317	3.03e-05	3.97e-05	0.00623843	0.0121953	3.48e-05	0.0113249	0.0122242	0.0118009	0.00605102	0.0059954	4.13e-05	4.42e-05	0.00588574	0.0113372	0.0059885	0.0102125	0.00624129	2.96e-05	3.29e-05	0.00600368	0.00632375	0.0177188	0.0122819	3.82e-05	2.8e-05	0.0173814	0.00629744	0.0112695	0.00601787	0.0116222	0.00582936	0.00605006	0.00574072	0.00601444	0.0118114	4.18e-05	0.00598953	0.00613285	0.00582817	0.00585018	0.0121158	0.00629843	0.00584739	0.0118609	4.24e-05	0.00612694
	MOBDtex	0.00590799	0.00627799	0.00606997	0.0062236	0.00614004	0.00626271	0.00586223	0.00583729	0.00641433	0.011238	0.00607254	0.00601797	0.00574428	0.00581664	0.00588598	0.0110172	0.0110299	0.0116068	0.0062127	0.00563213	0.00588957	0.0116449	0.00631239	0.00608072	0.0104589	0.0115886	0.00636724	0.00595506	0.0119821	0.00614622	0.00604835	0.0058429	0.00580731	0.00611637	0.00620895	0.00609076	0.00591255	0.00610466	0.00602975	0.00614422	0.00588741	0.00589171	0.00600052	0.00622764	0.00583011	0.00622843	0.00570075	0.00602552
	S2FE2SS	0.00570862	0.00645156	0.00619235	0.0113171	0.00646005	0.00623632	0.0121633	0.00597983	0.00611618	0.00601984	0.00594362	0.00622099	0.00579947	0.00587418	0.00594747	0.00568204	0.00592917	0.00611162	0.0113103	0.00565746	0.0107533	0.00608482	0.00634865	0.0102735	0.00620948	0.006144	0.00614106	0.00593356	0.0111669	0.00629969	0.00642991	0.00592691	0.00572212	0.0062168	0.00605089	0.0108933	0.00593172	0.00607236	0.00608335	0.006214	0.00574469	0.0057851	0.00596247	0.00598965	0.00582325	0.00612599	0.00616778	0.00612035
	UDCPDPS	0.00590295	0.0066455	0.00596321	0.00625507	0.00618796	0.011066	0.00584732	0.0058805	0.00635407	0.00614529	0.0061448	0.00596981	0.0057775	0.00581901	0.00593887	0.00563207	0.00606843	0.0113724	0.00615047	0.00564686	0.0059903	0.00603679	0.00629241	0.00611244	0.00611221	0.00603744	0.00636018	0.00599396	0.00616266	0.00610312	0.01106	0.00579575	0.00582407	0.00611724	0.00613016	0.00602198	0.005797	0.00609928	0.0109844	0.00958223	0.0107627	0.0106501	0.00609236	0.0062729	0.00592057	0.00622922	0.00575308	0.00603299
	MALCOAMT	0.00584523	0.00628782	0.00607707	0.00622794	0.0061724	0.0061282	0.00588659	0.00583841	0.00631543	0.00609671	0.017736	0.00590464	0.00582273	0.00590097	0.00593543	0.0056951	0.00604896	0.0061796	0.00621666	0.00573989	0.00595046	0.0060212	0.00630468	0.00603268	0.00621837	0.00598296	0.00639822	0.00959827	0.006206	0.0183564	0.00622119	0.00584284	0.00576658	0.00602352	0.00613385	0.00604672	0.0058816	0.00600549	0.00591863	0.00614538	0.00594244	0.00591663	0.00595096	0.00625165	0.00586363	0.00617154	0.00582437	0.00607662
	CDPMEK	0.00577404	0.00623827	0.0059927	0.00628579	0.00619209	0.00612777	0.0132612	0.00588855	0.0104366	0.00963012	0.00606964	0.00601376	0.0056693	0.00585627	0.00589059	0.0057086	0.0110093	0.00630051	0.00620875	0.00576374	0.00587507	0.00605357	0.0063204	0.00613656	0.00611571	0.00604035	0.00638792	0.00602893	0.00619952	0.00615996	0.00605381	0.00578354	0.00585307	0.006146	0.00611837	0.00601227	0.00589247	0.00602458	0.00606561	0.00616536	0.00589982	0.00585538	0.00603704	0.00619752	0.00589878	0.00614697	0.0057751	0.0112347
	EX_ca2_e	0.00589449	0.0115706	0.00608189	0.00632783	0.00619378	0.00610689	0.00582387	0.0058558	0.00635667	0.00612934	0.0060939	0.0059131	0.00576469	0.0057908	0.0107792	0.00570958	0.00601147	0.0062131	0.00626722	0.00568595	0.00585199	0.00599201	0.0116976	0.0060992	0.00620586	0.00598769	0.00635684	0.00597037	0.00628893	0.00609093	0.00604364	0.00580808	0.00577014	0.00605938	0.0061339	0.00602393	0.00585749	0.00607652	0.00593649	0.00610666	0.00584247	0.00581536	0.00593835	0.00627484	0.00589574	0.0112908	0.0058689	0.00607101
	DM_amob_c	0.0069162	0.00712047	0.00694926	0.00746291	0.00729624	0.00706522	0.00668131	0.0114035	0.00747869	0.00710561	0.00715493	0.0009797	0.00669443	0.0104679	0.00688012	0.00659449	0.00487352	0.00716802	0.00707326	0.00665955	0.00693799	0.00696858	0.00744519	0.00700611	0.00700308	0.00104688	0.00733854	0.00708974	0.00730427	0.0072569	0.00092404	0.00104207	0.00687211	0.00705103	0.0070587	0.00701381	0.00689868	0.0009487	0.00702981	0.00716498	0.00686951	0.00675245	0.00684145	0.00708158	0.0068676	0.00711371	0.00097805	0.00695387
	IPDPS	0.00662475	0.00624025	0.00609286	0.0061935	0.00626587	0.00607704	0.0059053	0.00601785	0.00642434	0.006111	0.00615204	0.00605929	0.00581869	0.00582589	0.00589674	0.00574125	0.00608322	0.006291	0.006276	0.00569929	0.0059712	0.00680178	0.00637468	0.00608215	0.00618849	0.00601358	0.00625423	0.00599081	0.00621093	0.00619536	0.00604697	0.00582585	0.00849971	0.00610724	0.00614565	0.00607343	0.00593263	0.00610774	0.00609346	0.00619113	0.00590019	0.00584442	0.0106221	0.00630075	0.00591678	0.00624057	0.00963513	0.00609417
	DXPRIi	0.00596633	0.00626552	0.00603132	0.00627488	0.00616925	0.0060694	0.00597939	0.00584436	0.00629535	0.00609037	0.00611485	0.00600616	0.00576201	0.00577441	0.00593451	0.00568621	0.00593896	0.00622996	0.00618587	0.0104109	0.00592167	0.00607178	0.00629941	0.00599105	0.0110569	0.00694155	0.00631298	0.00602654	0.0061547	0.00616431	0.00613971	0.00577605	0.005767	0.00613892	0.006142	0.00599837	0.00584603	0.0059462	0.00591477	0.00615743	0.00591547	0.00588568	0.00600463	0.00628747	0.00587637	0.00614777	0.00575658	0.0113117
	OPHHX3	0.00587299	0.00623535	0.00606303	0.00630181	0.00626619	0.00616857	0.00586742	0.00588692	0.0117196	0.00607781	0.00611916	0.00602768	0.00573472	0.00577928	0.00592751	0.00569903	0.00603741	0.0115125	0.00621359	0.00564684	0.00595454	0.00607986	0.00635079	0.00609934	0.00614698	0.009531	0.00628571	0.00595953	0.00629763	0.00609638	0.00600652	0.00581181	0.00574761	0.00602977	0.00620494	0.00604641	0.00588189	0.00612165	0.00594399	0.00606987	0.00592248	0.00580469	0.00607667	0.00634799	0.00590881	0.00614091	0.00585084	0.0060595
	MOBDabcpp	0.00585441	0.0102474	0.00612556	0.00623414	0.00617154	0.00612548	0.00585329	0.00579571	0.00635387	0.00606574	0.00610891	0.00600945	0.00567392	0.0058268	0.00593074	0.00563758	0.00603651	0.00623235	0.00616065	0.0103839	0.00587001	0.00603363	0.00628792	0.00609656	0.00612597	0.00605002	0.00630052	0.00596144	0.00620889	0.00614044	0.010821	0.00606276	0.00577034	0.00614785	0.00620051	0.0060152	0.00588633	0.00605956	0.00599871	0.00613113	0.00586783	0.00586255	0.00606505	0.00618716	0.0058154	0.00625476	0.00579829	0.00608396
	NNDPR	0.00585867	0.00629591	0.0109589	0.00618348	0.00627363	0.00610689	0.00582599	0.00588034	0.00636004	0.00605727	0.00611421	0.0107234	0.00579372	0.00577791	0.00591343	0.00563411	0.00603273	0.00625254	0.00622582	0.00573986	0.00587178	0.00603617	0.00623916	0.00603193	0.00612621	0.00599194	0.00633322	0.00605705	0.00620703	0.00609424	0.00601181	0.0058888	0.00575642	0.00607587	0.00609308	0.0059832	0.00590361	0.00604196	0.00593194	0.00614566	0.00586324	0.00583653	0.00602628	0.00616961	0.00580172	0.00617108	0.00580692	0.00616289
	OGMEACPS	0.00593953	0.00620198	0.00602737	0.00624217	0.00626641	0.00609862	0.00578328	0.0057697	0.00654842	0.0060127	0.0061278	0.00596766	0.00580697	0.00587258	0.00589708	0.00565105	0.00607878	0.00624091	0.00625566	0.00566059	0.0059293	0.00602873	0.00628012	0.00617425	0.00614887	0.00606669	0.00624729	0.00600748	0.00619506	0.00613826	0.00605909	0.0058078	0.00837584	0.00610911	0.00620271	0.0060412	0.00581071	0.00605676	0.00996434	0.00615533	0.00594293	0.00595016	0.00607051	0.00623822	0.00589474	0.006173	0.0057803	0.00612297
	ASPO5	0.00592085	0.00623731	0.00610676	0.00627454	0.00624595	0.00614524	0.00588347	0.00583944	0.00637642	0.00612493	0.00609013	0.00597327	0.0058371	0.00584382	0.00591243	0.00572457	0.00611521	0.0062705	0.00629995	0.00565115	0.00597087	0.0060539	0.00629468	0.0110872	0.00625205	0.00595333	0.00633831	0.00598492	0.00620326	0.00615408	0.00604771	0.00581484	0.0058966	0.00606728	0.00609253	0.00606992	0.00583223	0.00606207	0.00597225	0.00617183	0.00588874	0.00592636	0.00604071	0.00623115	0.00592424	0.00619441	0.00574907	0.00614275
	2DDARAA	0.00583576	0.0062273	0.0060019	0.00629749	0.00616777	0.00611346	0.00037161	0.00587277	0.00638408	0.00611762	0.00609888	0.00598975	0.00586436	0.00585444	0.00593918	0.00569107	0.00602884	0.00626337	0.00619271	0.00565304	0.00591844	0.00607113	0.00638106	0.00610547	0.00611336	0.00598684	0.00626138	0.00594195	0.00618489	0.0111782	0.00598279	0.00576013	0.00579378	0.00612621	0.00616915	0.00604392	0.00584404	0.0104541	0.00597849	0.00618696	0.00590932	0.00586947	0.00600976	0.00625001	0.00592768	0.00617804	0.00573983	0.00606727
	ASP1DC	0.00586415	0.00627691	0.00610318	0.00628197	0.0062238	4.21e-05	0.00584709	0.00579787	0.00632958	0.00607064	0.00608349	0.00594228	0.00583496	0.0059306	0.0110697	3.98e-05	0.00608673	0.00623321	0.00620182	0.0103333	0.00590254	0.00593021	0.0153589	0.00520637	3.09e-05	0.00596573	0.0126141	0.00974938	0.00612966	0.0113483	0.00606843	3.69e-05	0.00941668	0.00608839	0.00616034	0.00599996	3.8e-05	0.012068	0.00601434	0.00609177	0.00588944	0.00590983	3.49e-05	0.00626123	0.00590946	0.00617024	0.00576109	0.0061317
	HPPK2	0.0061289	0.00640915	0.00602774	0.0062399	0.00013702	0.00616869	0.00586663	0.00593963	0.0063212	0.00636848	0.00604636	0.00614919	0.00596153	0.00974306	0.00615911	0.00588392	0.00627677	0.00636567	0.00642786	0.00586776	0.00601339	0.0061307	0.00642547	0.00606606	2.84e-05	0.00956819	0.0064909	0.00617991	0.00619467	0.00627587	0.00611911	0.00584906	0.00579163	0.0111143	0.00641056	0.00624148	0.00588716	0.00625866	0.00603087	0.0002202	0.00603975	0.0061065	0.00625112	0.00361058	0.00589922	0.00622602	0.0058063	0.00626343
	PDX5POi	0.00528857	0.00564935	0.00540817	0.00572667	0.00570452	0.00564202	0.00552417	0.00533144	0.00596527	0.00570645	0.00556034	0.00532688	0.00527367	0.0052822	0.00547418	0.005252	0.00562226	0.0055558	0.00569723	0.0051989	0.00558956	0.00533253	0.0056963	0.00561462	0.00568546	0.00541868	0.00578751	0.00554773	0.00566481	0.00552886	0.00551307	0.00521682	0.00532197	0.00561284	0.00553398	0.00561687	0.00539709	0.00562026	0.00535897	0.00598421	0.00539095	0.00535482	0.00543008	0.00591122	0.00545514	0.00567585	0.00519844	0.0056832
	I2FE2SS	0.00575554	0.00612951	0.0059112	0.0061317	0.00601649	0.00613711	0.00582356	4.42e-05	0.00631518	0.00595114	0.00599073	0.00596265	0.00573853	0.00570551	0.00587864	0.00560405	0.00601696	0.0061869	0.00614549	0.0055438	0.00588076	0.00599553	0.00625788	4.54e-05	0.00603505	3.58e-05	0.00621215	0.00587523	0.00615696	0.0060684	4.55e-05	0.00582781	0.00577291	0.00598004	0.00599827	0.00596064	0.00572523	0.00598371	0.005947	0.00603609	0.00572581	0.0057536	0.00599448	0.0061418	0.00583912	0.00611646	0.00591553	0.00597181
	MNtex	0.00610597	0.00646291	0.00614412	0.00642227	0.00635256	0.00014348	0.0059598	0.00611041	0.00662745	0.00622155	0.00632213	0.00605194	0.00588164	0.00602971	0.00611841	0.00015385	0.00624494	0.00643139	0.00634292	0.00588455	0.00602591	0.00619153	0.00653793	0.00013879	0.00018168	0.00601244	0.0117372	0.00015409	0.0064322	0.0112825	0.0112194	0.0002077	0.00594039	0.006288	0.00648878	0.00622068	0.00020271	0.00625916	0.00615136	0.0062665	0.00596978	0.00022062	0.00013179	0.00643152	0.00610103	0.00627022	0.00593211	0.00630673
	OPMEACPR	0.0059453	0.00622536	0.00612319	3.35e-05	0.0112171	0.00026572	3.35e-05	4.94e-05	3.05e-05	0.00605854	0.00614826	0.00597701	3.61e-05	0.00587172	3.92e-05	0.0056571	0.00608238	2.63e-05	0.00428311	0.005554	0.00588326	0.00488159	4.18e-05	0.00612737	0.00610654	0.0119347	0.00631673	2.41e-05	0.00629235	4.18e-05	0.00606473	0.00581556	3.86e-05	0.0181274	0.00618988	0.00597699	0.00596133	0.00603098	0.00590135	2.37e-05	0.0117404	3.5e-05	0.0119679	0.00627825	0.0176196	0.00620742	0.0114242	2.66e-05
	GLCptspp	0.00470671	0.0033132	0.0035723	0.00231141	0.00354769	0.0033322	0.00476523	0.0056312	0.00458726	0.00507503	0.00694561	0.00384774	0.0038313	0.00544222	0.00345369	0.00612774	0.0032675	0.00420398	0.00599081	0.00630709	0.0058177	0.00241504	0.00345534	0.00537097	0.00566011	0.00539501	0.00529753	0.00550145	0.00449864	0.00430748	0.0023077	0.00587957	0.00426011	0.0043323	0.00561926	0.00309603	0.00356659	0.00172571	0.00584761	0.00469679	0.00587288	0.00448071	0.00549202	0.00552692	0.00531394	0.00292496	0.00435577	0.00579815
	PSP_L	0.00517429	0.00313399	0.00461354	0.00513129	0.00076275	0.00492032	0.00294381	0.00503662	0.00425293	0.00565071	0.00460938	0.00445286	0.00496208	0.00177517	0.00553371	0.00405389	0.00397755	0.00310927	0.00289345	0.00544124	0.00512224	0.00371668	0.00495486	0.00121768	0.00400971	0.00301121	0.00253188	0.0036239	0.00552793	0.00379757	0.00378739	0.0048588	0.00155021	0.00540849	0.00272533	0.00331488	0.0044482	0.00325992	0.00090754	0.0016421	0.00419019	0.00338338	0.00344634	0.0047537	0.00405769	0.00520103	0.00594095	0.00429458
	PSERT	0.00448838	0.00249689	0.00465539	0.00492415	0.00118546	0.00494879	0.00278444	0.00408109	0.0050722	0.00445442	0.00432662	0.00467927	0.00509603	0.00233588	0.00410276	0.00408477	0.00293517	0.00272488	0.00295466	0.00445495	0.00474878	0.00226216	0.00438283	0.00120164	0.00445005	0.00329278	0.00329433	0.00258089	0.0048309	0.00340558	0.00227492	0.00490181	0.00191625	0.00480263	0.00264687	0.00280058	0.00413659	0.00363348	0.00084965	0.00190485	0.00496726	0.003288	0.00269512	0.00485871	0.0054671	0.00461294	0.00457356	0.00588228
	FBA3	0.00168982	0.00399316	0.00385861	0.002102	0.00449868	0.00215428	0.00355753	0.00407182	0.0038762	0.00391836	0.0044858	0.00347141	0.00391482	0.0017798	0.00373663	0.00398962	0.00459976	0.00401067	0.00413983	0.00197173	0.00187291	0.00185478	0.00195306	0.0043538	0.00197829	0.00426693	0.00190168	0.0042421	0.00399091	0.00324392	0.00449669	0.00195277	0.00376024	0.00442854	0.002088	0.00195998	0.00437971	0.00196385	0.00431966	0.00204336	0.00208473	0.00401128	0.00403036	7.36e-05	0.00440146	0.00340493	0.00416871	0.00483273
	PFK_3	0.00216154	0.00330758	0.00445431	0.00230339	0.00376936	0.0019856	0.00437481	0.00422014	0.00390365	0.00430172	0.00372987	0.00473742	0.00409038	0.0018663	0.00405337	0.00447116	0.00379328	0.00350259	0.00379522	0.00211208	0.00220686	0.00210188	0.0020703	0.00415263	0.00225519	0.00364058	0.00253181	0.00416288	0.00349164	0.00434424	0.00386293	0.00210655	0.00372493	0.0036619	0.00215142	0.00195501	0.00389347	0.00209736	0.00401228	0.00199088	0.00212955	0.00381616	0.0038645	0.00010818	0.0040337	0.00464865	0.00363955	0.00350617
	ASPO6	0.00588122	0.0059194	5.43e-05	6.31e-05	0.00631287	5.73e-05	6.04e-05	5.07e-05	6.07e-05	0.00617439	6.01e-05	0.00609932	6.97e-05	6.09e-05	5.92e-05	5.49e-05	0.0116087	0.00625106	0.0125211	7.48e-05	7.04e-05	0.0120715	0.0188663	0.00556272	0.00619458	6.11e-05	5.6e-05	0.00519598	0.00616018	5.64e-05	7.21e-05	5.75e-05	5.82e-05	0.00569986	5.83e-05	5.81e-05	8.48e-05	6.53e-05	5.29e-05	0.00572956	6.22e-05	6.85e-05	0.0060604	6.97e-05	0.00587886	7.86e-05	7.8e-05	0.012124
	GLCt2pp	0.00285231	0.00228306	0.0024268	0.00150492	0.00312599	0.0019174	0.00330202	0.00280105	0.00384232	0.00428471	0.00342651	0.00281073	0.00251328	0.00372877	0.00161882	0.00494058	0.00224576	0.00279513	0.00353716	0.00370893	0.00308284	0.00108702	0.00170633	0.00318341	0.00347386	0.00311491	0.00271663	0.00383198	0.00383415	0.0026123	0.00158689	0.00386898	0.00311049	0.00260677	0.00343356	0.001538	0.00231544	0.00153572	0.00429223	0.00327208	0.00307925	0.00224032	0.00386926	0.00286255	0.00404067	0.00130138	0.00415458	0.00312666
	CBPS	0.00190684	0.00160565	0.00345282	0.00199376	0.00202198	0.00363206	0.00201374	0.00428306	0.00344057	0.00199573	7.72e-05	0.00211917	0.00373609	0.00426805	0.00346858	0.00466646	7.77e-05	0.0021523	0.00188551	0.0043398	0.00336288	0.00410838	0.00188651	0.00464339	0.00225491	0.00231942	0.0037481	7.12e-05	0.00182423	0.00193585	0.0041362	0.00147134	0.0018647	0.00398937	0.00233343	0.00384604	0.00200243	0.00461832	0.00405898	0.00208668	0.00365145	0.00462794	0.00344324	0.00194366	0.00348119	0.00390633	0.00407654	0.00185657
	IMPD	0.00303624	0.00312663	0.00356941	0.00300757	7.68e-05	0.00309486	0.00272785	0.00255666	6.09e-05	0.00328763	0.00323885	7.68e-05	0.0029914	0.00304153	0.00283309	0.00342554	0.00315507	0.00335877	0.00320256	0.00300811	0.00331137	0.00291321	0.00262805	7.19e-05	0.00321428	0.0030919	0.00335222	0.00330675	0.00309199	0.00322165	0.00288079	0.00278045	0.00308688	0.00277177	0.00301151	0.00319928	0.00010728	6.3e-05	0.00267206	0.0026915	0.00304193	0.00283392	0.00299878	9.91e-05	0.00353683	0.00324881	0.00279198	4.75e-05
	COBALT2tex	0.00584459	0.00628936	0.0111916	2.62e-05	0.00624089	0.00392725	3.09e-05	4.28e-05	3.16e-05	3.17e-05	0.00367824	0.00591585	2.18e-05	4.6e-05	4.5e-05	2.31e-05	2.24e-05	2.72e-05	0.00620073	3.49e-05	4.58e-05	5.28e-05	5.3e-05	2.93e-05	2.44e-05	1.57e-05	4.64e-05	2.89e-05	3.33e-05	3.15e-05	4.02e-05	0.00582662	0.00581901	2.74e-05	0.00615487	0.00601292	0.00586092	0.00599738	2.92e-05	3.48e-05	0.00585501	3.46e-05	0.00597693	0.00626382	0.00587253	0.00621547	3.44e-05	0.00608451
	OGMEACPR	2.92e-05	3.12e-05	4.39e-05	0.00617831	3.94e-05	3.8e-05	3.62e-05	4.06e-05	0.0064506	0.0060585	0.0178517	3.2e-05	2.96e-05	3.55e-05	4.05e-05	4.64e-05	3.48e-05	2.2e-05	0.00420338	2.12e-05	0.00013168	3.87e-05	4.02e-05	4.81e-05	2.62e-05	2.17e-05	0.00633863	0.00603316	2.54e-05	0.00614446	3.17e-05	0.00580032	0.0104721	0.00607637	4.75e-05	2.86e-05	0.0112281	0.00516854	0.00593722	3.48e-05	4.17e-05	3.13e-05	1.99e-05	2.79e-05	3.39e-05	0.0061861	2.67e-05	0.00606368
	TMPPP	3.24e-05	0.00545778	2.54e-05	4.41e-05	0.00362206	0.00533129	4.94e-05	0.00017134	0.00591621	2.61e-05	3.39e-05	2.79e-05	3.87e-05	0.00543551	2.02e-05	3.52e-05	0.00512091	0.00584922	0.00561652	0.00506761	3.12e-05	2.17e-05	0.00016611	0.00381649	2.3e-05	4.61e-05	0.0059367	2.67e-05	3.41e-05	2.82e-05	0.00538007	0.00973755	2.41e-05	0.00535385	0.00487239	3.12e-05	0.00517124	2.91e-05	3.7e-05	2.71e-05	0.00553316	4.64e-05	4.66e-05	0.00551269	0.01014	3.37e-05	4.89e-05	3.89e-05
	PPC	0.00241749	0.00243601	0.00257162	0.00271226	0.00237642	0.00258775	0.00012948	0.00282179	0.00011776	0.00303631	0.00292075	0.0001138	0.00014302	0.00317131	0.00275039	0.00319945	0.00317552	0.00326465	0.0029558	0.0027377	0.00278482	0.00270017	9.11e-05	0.00283918	0.00230432	0.00285001	0.00304297	0.00294322	0.00013785	0.00287459	0.00251866	0.00320253	0.00283959	0.00232084	0.00013935	0.00013386	0.00283241	0.00291393	0.00260941	0.00285842	0.00276686	0.00275102	0.00239849	0.00012207	0.00291137	0.00279984	0.00289854	7.88e-05
	DMATT	3.01e-05	1.85e-05	0.00567868	2.11e-05	0.00624678	0.00564395	0.0054199	2.73e-05	1.91e-05	2.36e-05	5.28e-05	0.00556255	4.46e-05	3.98e-05	0.00553356	0.00532437	0.00565645	1.71e-05	3.2e-05	0.00525783	0.00551143	2.33e-05	2.83e-05	3.66e-05	0.0118272	2.84e-05	1.87e-05	4.32e-05	2.5e-05	0.00019414	4.02e-05	2.89e-05	2.72e-05	3.06e-05	2.61e-05	0.00552989	0.00538896	2.83e-05	2.5e-05	0.00612469	3.19e-05	3.23e-05	3.75e-05	0.00625401	0.00554259	0.00395321	3.06e-05	1.95e-05
	EX_cl_e	0.00493121	0.001542	2.17e-05	0.00516474	0.00660194	0.00626239	0.001361	0.00120935	0.00700018	0.00147231	0.0013214	3.81e-05	0.00122805	0.00117925	0.00118004	0.00477689	2.77e-05	0.0012789	0.00123302	0.00461223	0.00500158	0.00131945	0.00675999	0.00128604	2.22e-05	0.00144864	2.18e-05	0.00141782	0.00514764	2.89e-05	1.71e-05	0.00449212	0.00143394	0.00145888	0.0014706	4.78e-05	0.00132716	0.00125445	2.62e-05	0.00149602	0.00123685	0.00129365	0.00142903	0.00168162	1.91e-05	0.00146633	2.19e-05	0.00641577
	OPMEACPD	5.05e-05	0.00537484	0.00601403	0.00624925	3.58e-05	3.82e-05	0.00582434	0.0049765	2.41e-05	1.71e-05	3.11e-05	5.37e-05	0.0057791	0.00583783	4.21e-05	4.08e-05	3.62e-05	0.00413106	2.98e-05	0.00573592	0.00591306	5.73e-05	3.89e-05	2.89e-05	3.72e-05	0.00595549	0.0103565	2.46e-05	2.51e-05	3.71e-05	0.0050036	4.59e-05	3.57e-05	3.1e-05	0.0113215	2.52e-05	6.63e-05	0.00491316	4.14e-05	4.96e-05	3.34e-05	4.44e-05	4.45e-05	2.53e-05	3.27e-05	2.39e-05	0.00579954	3.07e-05
	PTPATi	3.31e-05	6.15e-05	3.15e-05	0.00624536	0.00618058	3.13e-05	3.11e-05	4.22e-05	2.74e-05	3.11e-05	7.11e-05	0.00042723	1.73e-05	2.98e-05	3.19e-05	0.00045425	1.8e-05	0.00627823	0.00017351	2.88e-05	5.41e-05	2.32e-05	2.44e-05	0.00606603	0.00614969	3.69e-05	2.73e-05	2.95e-05	6.93e-05	3.35e-05	0.00609367	1.81e-05	4.19e-05	2.12e-05	0.00614883	0.00612629	3.41e-05	0.00604393	0.00598211	0.00520498	0.00373373	2.23e-05	0.00603006	0.00630807	0.00587615	0.00622638	3.36e-05	3.66e-05
	PROt2rpp	0.00165617	0.00149852	0.00154298	0.00155042	0.00162881	0.00176132	0.00167195	0.00143016	0.001425	0.00170032	0.00196275	0.00156058	0.00137725	0.00148183	0.00145975	0.00139926	0.00148504	0.00159703	0.00124876	0.00167887	0.00157929	0.00145995	0.0017169	0.00151854	0.00141885	0.00180884	0.00157154	0.00156298	0.00134145	0.00153397	0.00144021	0.00141604	0.00144866	0.00158317	0.0015361	0.00142829	0.00163023	0.00135239	0.00145547	0.0014366	0.00145505	0.00192565	0.00175244	0.00147424	0.00131662	0.00154557	0.00131773	0.00162635
	DHBSH	0.00188874	0.00218499	0.00020948	0.00202656	0.00033373	0.00050979	0.00191645	0.00258812	0.0018276	0.00212064	0.0009487	0.00183363	0.00170184	0.00214928	0.00127393	0.00226448	0.00182263	0.00028372	0.00200447	0.00210324	0.00210302	0.00048968	0.00181314	0.00203183	0.00209156	0.00152231	0.00095702	0.00262265	0.0008122	0.00184919	0.00241389	0.00267892	0.00200658	0.0010329	0.00025405	0.0009758	0.00177613	0.00196541	0.00200826	0.00088717	0.00185936	0.0002318	0.00122754	0.00023575	0.00146631	0.00042603	5.99e-05	0.00244648
	DHORD2	6.61e-05	0.00167386	0.00186659	5.9e-05	8.36e-05	0.00156203	0.00159918	0.00185002	5.47e-05	0.00190297	0.00176459	0.00177427	0.00200398	0.00202091	0.00176156	0.00199534	0.00187969	0.00196376	0.0021481	8.43e-05	0.00181667	0.00170576	0.00212878	0.00196649	8.47e-05	0.00184538	0.00212576	7.83e-05	0.0019614	0.00190318	6.04e-05	0.00191022	0.00138568	0.00172515	0.00179793	0.00191714	0.00158715	0.00175613	0.00150425	0.00234406	0.0018718	0.00190269	7e-05	0.00152782	0.00178124	0.00210527	0.00146787	7.17e-05
	FEENTERtonex	0.0018502	0.00196185	0.00119108	0.00204171	0.00155669	0.00144508	0.00248146	0.00065216	0.00100947	0.00071805	0.00137796	0.00067553	0.00107305	0.00154672	0.00108983	0.00118972	0.00149742	0.00169388	0.00188903	0.0016568	0.00220318	0.00139732	0.00138815	0.00108777	0.00153357	0.00178543	0.00102385	0.00138706	0.00132326	0.00169885	0.00183241	0.0017023	0.0015133	0.00138603	0.00293449	0.00241992	0.00085781	0.00141552	0.0018326	0.00124585	0.00188779	0.00053261	0.00184258	0.00211716	0.00117642	0.00152854	0.00149958	0.00109175
	RNDR1	0.00230211	0.00177139	0.00168701	0.00074942	0.00143217	0.0011162	0.00142222	0.00277763	0.00162827	0.00170049	0.00077958	0.00119719	0.0006847	0.00070434	0.00157361	0.00086428	0.00144048	0.00126194	0.00175935	0.00078634	0.00067946	0.00144796	0.00168382	0.00153428	0.00314361	0.00047993	0.00066034	0.00275305	0.00057441	0.00125407	0.00083886	0.00177889	0.00071218	0.00173311	0.00169858	0.00152264	0.00126138	0.00217048	0.00175048	0.00196613	0.00087931	0.00167296	0.00063281	0.00124698	0.00166471	0.00160727	0.00271498	0.00174569
	ENTERES	0.00186152	0.00167753	0.00021743	0.00264873	0.00038225	0.00040909	0.00158607	0.00208817	0.00177048	0.00259573	0.00076507	0.00176351	0.00205449	0.00222183	0.00100104	0.0018028	0.00197093	0.0004604	0.00175394	0.00147563	0.00183115	0.00040597	0.00189895	0.0018552	0.00181898	0.00232526	0.00082643	0.00211284	0.00088681	0.00160073	0.0024741	0.00236971	0.00191753	0.00089037	0.00027396	0.00076493	0.00149516	0.00210606	0.00187883	0.00079147	0.00184658	0.00028103	0.00131079	0.00039868	0.00193987	0.00039514	5.85e-05	0.00214002
	FEENTERR1	0.00200034	0.00180375	0.00230514	0.00158596	0.00158058	0.00096411	0.00083122	0.00056838	0.00079726	0.00055402	0.00107065	0.00066078	0.00097679	0.00132445	0.00081712	0.00160718	0.00127698	0.00184896	0.00226553	0.00109424	0.00158516	0.00201181	0.00200189	0.00090202	0.00214982	0.00148564	0.00065997	0.00113788	0.00145601	0.00181541	0.00230337	0.00279269	0.001117	0.00116764	0.00239935	0.00156886	0.0009095	0.0008558	0.00172126	0.00089154	0.00130581	0.00090538	0.00136954	0.00193354	0.00152515	0.00150196	0.00130833	0.00137873
	FEENTERabcpp	0.00280765	0.00128374	0.00190235	0.00122313	0.00131778	0.00150477	0.00155019	0.00064915	0.0010078	0.00085499	0.00090048	0.00043852	0.00075113	0.00108869	0.00160863	0.0012172	0.00127083	0.00111804	0.00153042	0.00112283	0.00205661	0.00145114	0.00139247	0.00070118	0.0012908	0.00099205	0.00080446	0.00177183	0.00176795	0.00208103	0.00130299	0.00168098	0.00210773	0.00110419	0.00207093	0.00101968	0.00110511	0.00196104	0.00170859	0.00155649	0.00188838	0.0007776	0.00175659	0.00167307	0.00133861	0.00125806	0.00162782	0.00172519
	FEENTERR2	0.00127819	0.00200504	0.00201274	0.00094662	0.00107074	0.00159273	0.0019915	0.00062234	0.00096865	0.0008927	0.00157873	0.00048174	0.00097579	0.00149202	0.00079829	0.00072784	0.00121039	0.0011456	0.00169415	0.00111036	0.00259841	0.00152879	0.0010683	0.00126545	0.00196209	0.00222175	0.00055211	0.00124981	0.00100851	0.00117655	0.00223519	0.001352	0.00184432	0.00163912	0.00213951	0.0013733	0.00062492	0.0007507	0.0022157	0.00106929	0.00130908	0.00091953	0.00159949	0.00173746	0.00102288	0.00104869	0.00131115	0.00116086
	OHPBAT	0.00114673	0.00123762	0.00129921	0.00123823	0.0012009	0.00124485	0.00111667	0.00111957	0.00128149	0.00131746	0.00122153	0.00114129	0.00110826	0.00115636	0.00113067	0.00110269	0.0011839	0.00123777	0.001226	0.00120106	0.00119931	0.00122665	0.00128416	0.00119027	0.00207165	0.00116343	0.0013793	0.00127794	0.00127186	0.00121527	0.00121414	0.00117873	0.00116325	0.00123103	0.0012447	0.00613134	0.00113575	0.0012444	0.00117422	0.00115986	0.00117461	0.00121581	0.00119578	0.00125126	0.00110969	0.00119557	0.00110792	0.00121959
	GALCTtex	0.00137588	0.00095896	0.00067107	0.00153213	0.00144711	0.00122742	0.00145101	0.00127482	0.00102287	0.00116104	0.00115205	0.0015815	0.00184574	0.00130536	0.00135138	0.00146889	0.00090463	0.00090908	0.00122215	0.00126503	0.00112667	0.00174275	0.00113134	0.00159106	0.00161348	0.00064878	0.00109741	0.00174836	0.00179656	0.00126911	0.00124636	0.00118328	0.00113918	0.0015814	0.00113194	0.00121437	0.00152609	0.00153477	0.00172609	0.00132971	0.00125831	0.00141117	0.00079564	0.0012224	0.00181491	0.00102289	0.00138592	0.00101626
	RNDR3	0.00117311	0.00149066	0.00135271	0.00063348	0.00195453	0.00134866	0.00173374	0.00166368	0.00137095	0.00169573	0.00058307	0.00143265	0.00066801	0.00068188	0.00144986	0.0004842	0.00094876	0.00127287	0.00142785	0.00067973	0.00065538	0.00154833	0.00205135	0.00136285	0.00236075	0.00066179	0.0005264	0.00264628	0.00077627	0.00201446	0.00063629	0.00165849	0.00069981	0.00149378	0.00149773	0.00178191	0.00077809	0.00205097	0.00133029	0.00120713	0.0004475	0.00144835	0.00060644	0.00122936	0.00161851	0.0015843	0.00208704	0.00165386
	RNDR2	0.00146121	0.00131481	0.00115116	0.00049047	0.00109991	0.00183022	0.00135295	0.00251638	0.00139582	0.00126262	0.00057	0.00154898	0.00056082	0.00064905	0.00153793	0.0005064	0.00086005	0.00093447	0.00123162	0.00063788	0.00064084	0.00161995	0.00228504	0.00121406	0.00167687	0.00062526	0.00092387	0.00185401	0.00041723	0.0013484	0.00061167	0.0016502	0.00058318	0.00179514	0.00146567	0.0014743	0.00136212	0.00238162	0.00141608	0.00186014	0.00077293	0.00126024	0.00067726	0.00166289	0.00124822	0.00171743	0.00246824	0.0014795
	FEENTERR3	0.00253156	0.00096496	0.00203097	0.00146539	0.00120422	0.00124936	0.00133939	0.00052621	0.00088385	0.00043792	0.00105685	0.00046761	0.00053144	0.00126122	0.00091678	0.00159303	0.00184162	0.00126564	0.00124453	0.0014213	0.00153891	0.00153499	0.00122322	0.00067023	0.00211568	0.00207125	0.00070736	0.0011252	0.0009437	0.00139523	0.00106601	0.0013405	0.00143713	0.00126743	0.00123702	0.00227141	0.00077344	0.0009783	0.00094406	0.00119456	0.00093135	0.00071892	0.00165889	0.00145624	0.00104135	0.00120622	0.00082076	0.0008622
	PYAM5PO	0.00171803	9.1e-05	8.33e-05	0.00116129	0.00126232	0.00130569	0.00156704	0.00118848	0.00126842	0.00151364	0.00133162	0.00114062	0.00158901	0.00142099	0.00116105	0.00117721	0.00146042	7.17e-05	0.00118235	0.0014956	0.00127331	6.8e-05	0.00133494	0.00103468	0.00119294	0.00183433	0.00178509	0.0011139	0.00134083	0.00155694	0.00186417	8.75e-05	0.00148628	0.00173736	0.00116388	0.00159584	0.00175006	0.0014033	4.57e-05	0.00127687	0.00153617	7.7e-05	0.00159428	0.00106913	0.00123465	0.00134455	0.00109339	0.00178116
	CELBpts	0.00144286	0.00098439	0.00155258	0.00226879	0.00102227	0.00107709	0.00096618	0.00110367	0.00064602	0.00052476	0.00114959	0.0007919	0.00150884	0.00070088	0.00087397	0.00179145	0.00081867	0.00128609	0.00121788	0.00178604	0.00163102	0.00129595	0.00058306	0.00068938	0.001838	0.00154821	0.00082649	0.00075764	0.0012397	0.0011442	0.00084273	0.00221136	0.00124497	0.00074504	0.00104981	0.00177817	0.00058421	0.00138867	0.00145228	0.00116077	0.00110564	0.00150007	0.00125062	0.00174536	0.00145318	0.00105629	0.00088842	0.0018456
	RNDR4	0.00111819	0.00072037	0.00123925	0.0006513	0.00128658	0.00168752	0.00130259	0.00172085	0.00149906	0.00155251	0.00063223	0.00171893	0.00063199	0.00057627	0.00134254	0.000646	0.00111209	0.00097875	0.00149673	0.00061865	0.00083901	0.00157791	0.00213009	0.00142987	0.00165387	0.0005987	0.00057751	0.00181904	0.00061469	0.00106718	0.00039749	0.0008291	0.00057171	0.00094778	0.00118617	0.00123603	0.00110444	0.00224244	0.00120259	0.00099924	0.00051439	0.00170686	0.00061327	0.00162888	0.00138763	0.00097023	0.00190695	0.00132972
	ADNK1	0.00147432	0.00132873	8.84e-05	0.00011779	0.00155483	0.00136923	0.00011239	0.00141486	0.00112965	0.00150743	0.00140552	0.00010587	0.00011159	0.00151589	0.00145204	0.00144844	0.00120377	0.00173843	0.00110555	0.00105265	0.00010838	6.95e-05	0.00109347	0.00186966	8.11e-05	0.00149549	0.00150597	0.0015455	0.00131232	0.00161625	0.00111257	0.00105264	0.00122215	0.00144442	0.00105756	0.00146685	0.00013439	0.00135644	0.00159435	0.00165593	0.00193686	0.00157357	0.00119902	0.00160931	0.00164274	0.00164175	0.00143298	0.00144081
	PPGPPDP	0.0010278	7.08e-05	0.00106029	0.00118729	7.12e-05	0.00133257	0.00140801	8.03e-05	0.00117911	8.5e-05	0.00143319	0.00130658	0.00144999	7.96e-05	0.00140661	8.72e-05	0.00139021	0.00102768	0.00127295	0.00118533	0.00108738	0.00114197	0.0016476	0.00154083	0.00161004	0.00175145	0.00146041	0.00144163	0.00175962	0.0016203	0.00101024	0.00097949	0.00097862	0.0013743	0.0011365	0.00171707	7.04e-05	7.03e-05	7.13e-05	0.00160119	0.00185687	0.00117478	7.83e-05	8.01e-05	0.0014808	0.001308	0.00104155	0.0012313
	CU2tex	2.54e-05	3.32e-05	2.82e-05	3.34e-05	2.08e-05	3.45e-05	3.17e-05	4.52e-05	0.00579881	3.7e-05	0.00524161	0.00015957	3.43e-05	3.36e-05	3.27e-05	0.00490942	0.00491113	3.18e-05	2.98e-05	4.18e-05	3.97e-05	3.52e-05	0.00550162	2.32e-05	2.18e-05	3.15e-05	2.56e-05	2.86e-05	3.98e-05	3.22e-05	4.2e-05	0.00320457	3.93e-05	3.14e-05	0.005311	3.03e-05	4.2e-05	2.29e-05	4.33e-05	3.9e-05	3.13e-05	2.65e-05	3.64e-05	3.33e-05	0.00482683	0.0102527	3e-05	2.95e-05
	FEENTERR4	0.00134568	0.00153066	0.00110279	0.0013798	0.00117363	0.00135019	0.00104561	0.00043408	0.0007181	0.00047568	0.00104105	0.00030895	0.00065994	0.00058937	0.00070621	0.00103558	0.0008836	0.0013252	0.00120252	0.00053856	0.00139523	0.00124913	0.00118417	0.00053276	0.00147655	0.00091975	0.00063518	0.00107014	0.00133064	0.00081607	0.0010734	0.0014495	0.00145897	0.00153109	0.0015993	0.00088148	0.00079999	0.00123519	0.001511	0.00096913	0.00116932	0.0005112	0.00158846	0.0010315	0.00062193	0.00059995	0.00089052	0.00097088
	QULNS	4.23e-05	3.94e-05	3.88e-05	3.08e-05	3.79e-05	0.0055151	3.62e-05	3.01e-05	0.00572171	2.04e-05	3.52e-05	1.89e-05	2.75e-05	3.33e-05	1.97e-05	2.25e-05	0.000645	1.45e-05	2.43e-05	3.18e-05	3.14e-05	3.04e-05	2.65e-05	3.56e-05	3.25e-05	3.64e-05	4.08e-05	2.87e-05	3e-05	4.28e-05	2.95e-05	0.00486479	2.4e-05	4.08e-05	2.41e-05	0.00537212	3.6e-05	0.00388144	2.93e-05	0.00217829	4.08e-05	2.57e-05	3.41e-05	0.0105633	3.23e-05	0.0054911	3.91e-05	0.00539542
	CLt3_2pp	4.63e-05	3.27e-05	5.48e-05	5.34e-05	4.09e-05	5.98e-05	5.25e-05	5.73e-05	0.00544607	5.41e-05	0.00542921	5.09e-05	5.21e-05	5.1e-05	6.61e-05	5.43e-05	6.75e-05	5.61e-05	4.23e-05	5.85e-05	7.12e-05	6.16e-05	4.38e-05	4.01e-05	5.08e-05	3.84e-05	4.6e-05	0.00521377	5.36e-05	0.00539628	4.07e-05	7.26e-05	0.0053361	5.88e-05	4.88e-05	5.96e-05	4.73e-05	5.93e-05	6.37e-05	7.12e-05	4.61e-05	0.0051318	0.00537918	3.35e-05	5.39e-05	0.00536429	3.41e-05	5.03e-05
	SPODMpp	0.00042029	0.0007987	0.00092334	0.00050259	0.00143658	0.00119734	0.00140175	0.00065242	0.00150867	0.00130606	0.0015144	0.00045182	0.00152308	0.00069425	0.00124184	0.00072821	0.00172855	0.00067321	0.00050752	0.00086195	0.00057728	0.00063963	0.00110503	0.00135906	0.00114417	0.00142397	0.00078363	0.00083861	4.58e-05	0.00131457	0.00160299	0.00124883	0.00164167	0.00128554	0.001182	0.00051493	0.00139201	0.00132805	0.00091569	0.00145355	0.00169211	0.00047537	0.00067789	0.00120047	0.00066021	0.00115	0.00047589	0.00143863
	GLYCLTt4pp	0.00035241	0.00121634	0.00052012	0.00028552	0.00147844	0.00147061	0.00142375	0.00139828	0.00126682	0.00165305	0.00174634	0.00034157	0.00116358	0.00129778	0.00123863	0.00043446	0.0003081	0.00136025	0.00103449	0.00037195	0.00038627	0.0012996	0.00129629	0.00130673	0.00019608	0.00136688	0.00036546	0.0014338	0.00016202	0.00043323	0.00041785	0.00043037	0.00159655	0.00128769	0.00130433	0.00016965	0.00159908	0.00116361	0.00028787	0.00124981	0.00145263	0.00165531	0.00148814	0.00142412	0.00040414	0.00126737	0.00035418	0.00129762
	MOAT2	0.00100789	0.00091153	0.00097937	0.00112701	0.00102756	0.00109164	0.00093395	0.00091738	0.00094098	0.00098598	0.00093634	0.00114389	0.00089792	0.00088693	0.00090887	0.00096825	0.00110142	0.00098916	0.00091941	0.00099726	0.00103233	0.00103126	0.00079262	0.00095032	0.00101798	0.00100267	0.00102113	0.00083498	0.00103379	0.00099476	0.00107305	0.00096193	0.00099443	0.00136746	0.00087079	0.00098284	0.00087843	0.00094927	0.00101379	0.00094501	0.00086174	0.00099996	0.00094024	0.00097158	0.00095358	0.00107433	0.00100008	0.00096198
	KDOPS	0.00100257	0.00087661	0.00099418	0.00112091	0.00101655	0.00109615	0.00098234	0.00093496	0.00092368	0.00096784	0.00090652	0.00113117	0.00093109	0.00093763	0.00090875	0.00092476	0.00105716	0.00098685	0.00089212	0.00101118	0.00107894	0.0009948	0.00081275	0.00094892	0.00098713	0.00101711	0.00106685	0.00081635	0.00106867	0.00099397	0.00103568	0.00096253	0.00102386	0.00090046	0.00091256	0.00097828	0.00085515	0.00092735	0.00104519	0.00095985	0.00083403	0.00107792	0.00091703	0.00096868	0.00091851	0.00106857	0.00102173	0.00101098
	DHORD5	0.00011352	0.00131014	0.00157738	0.00011702	0.00011146	0.00130137	0.00120939	0.00127282	7.57e-05	0.00108094	0.00146763	0.00126366	0.00129738	0.00114196	0.00103065	0.00094833	0.00135782	0.00111013	0.0010497	0.00010527	0.00109613	0.00110889	0.00103202	0.00122957	0.0001149	0.00126229	0.00120473	8.39e-05	0.00119794	0.00104846	0.00013442	0.00100148	0.00151942	0.00109148	0.00117509	0.00132858	0.00125448	0.0012458	0.00125405	0.00096433	0.00121057	0.0011104	0.00010771	0.0012703	0.00094236	0.00084228	0.00126268	5.16e-05
	EPMEACPR	0.00497706	4.38e-05	4.53e-05	4.45e-05	2.36e-05	6.11e-05	5.18e-05	3.65e-05	4.16e-05	3.96e-05	3.33e-05	3.12e-05	0.00489776	0.00498451	5.02e-05	3.38e-05	2.74e-05	0.00496356	0.00533671	3.08e-05	0.0049092	1.68e-05	3.56e-05	3.32e-05	5.19e-05	0.00478097	3.64e-05	4.01e-05	0.00511411	4.77e-05	4.6e-05	5.5e-05	4.22e-05	3.6e-05	2.99e-05	1.83e-05	3.33e-05	3.58e-05	3.24e-05	4.24e-05	4.85e-05	6.46e-05	3.21e-05	2.13e-05	2.72e-05	3.23e-05	5.62e-05	3.25e-05
	ENLIPAabctex	0.00093564	0.00077194	0.00092976	0.00099515	0.00109525	0.00103562	0.00096879	0.00078852	0.0008869	0.00091953	0.00084173	0.0012052	0.00089674	0.0007777	0.00084603	0.00099868	0.001012	0.00095991	0.00085205	0.00090604	0.00105186	0.00084412	0.00080322	0.00096052	0.00090961	0.00102776	0.00099694	0.00074436	0.00093074	0.00095267	0.00105518	0.00092864	0.00091805	0.00087004	0.00082279	0.00100011	0.00078472	0.00085658	0.00092779	0.00089998	0.00085902	0.00098287	0.00103607	0.00097895	0.00089133	0.00098649	0.0009137	0.00085969
	FE3DHBZS3R	0.00097156	0.00090791	0.00167097	0	0	0.00099515	4.53e-07	0.0012532	0.00096624	0.0009507	0.00197617	0.00123933	0.00233155	0.00100524	0.00092468	0.00095298	0	0.00107876	0	0.00113102	0.00104518	0	0	0	0.00126849	0.001622	0.00113428	0.00191823	0	0.00128747	0	0.00083546	0.00129359	0.00096713	0.00124645	0	0.00200673	0.0021893	0.00100437	0.00099365	0	0.00107082	0	0.00098888	0.00114052	0.00115017	0.00219672	0.00117509
	EDA	0.00096354	0.00076976	0.00036919	0.00126225	0.00048902	0.00068559	0.00080265	0.0007949	0.00130363	0.00120143	0.00104692	0.00114631	0.00108757	0.00046959	0.00105683	0.00102843	0.00065612	0.00037904	0.00108692	0.00117241	0.0009325	0.00161288	0.00023621	0.00125267	0.00102432	0.00081085	0.00069127	0.00052065	0.00120388	0.00103772	0.00029924	0.00074835	0.00118791	0.00125837	0.00101485	0.00137392	0.00039099	0.00126214	0.00102479	0.00112516	0.0012525	0.00118283	0.0006999	0.00043439	0.00108732	0.00074056	0.00074209	0.00099863
	EDD	0.0011747	0.00067411	0.00042434	0.00099518	0.00054348	0.00083193	0.00068731	0.00076223	0.00122938	0.00221703	0.00097509	0.00118204	0.00108129	0.00039832	0.00113106	0.00138955	0.0005825	0.00026101	0.00112626	0.00130468	0.00091915	0.00119958	0.00025676	0.00113695	0.00071986	0.0005403	0.00050497	0.00035883	0.00149252	0.00105876	0.00013504	0.00127968	0.00140114	0.00092334	0.00123163	0.00093296	0.00045067	0.00071904	0.00098425	0.00087867	0.0012388	0.00166883	0.00076627	0.00037466	0.00142135	0.00064626	0.0004856	0.00118844
	ALATA_L2	0.00086324	7.74e-05	8e-05	0.00108917	0.00091311	0.00081181	0.00110852	0.00089643	0.00086556	0.00096663	0.00127241	0.00120014	0.00119669	0.00119467	0.00115273	0.0011425	0.00122962	8.85e-05	0.00083453	0.00097287	0.00098464	8.65e-05	0.00090368	0.00100705	0.00081506	0.0008887	0.00098337	0.00109924	0.00086444	0.00130369	0.00108927	8.06e-05	0.00097773	0.00093144	0.00126846	0.00130758	0.00104408	0.00128235	8.22e-05	0.00124139	0.00085734	6.7e-05	0.00073826	0.00120601	0.00132998	0.00082998	0.00129909	0.0009016
	DHAPT	0.00040882	0.00039025	0.00038448	8.06e-05	0.00133984	0.00047594	0.00288933	0.00139844	0.00092013	0.00097519	0.00089486	0.00050042	0.0007401	0.00101576	0.00050794	0.00079825	0.00061223	0.00119381	0.00092641	0.00194697	0.00101878	9.97e-05	0.00039018	0.0014261	0.00124639	0.00135005	0.00137084	0.00090522	0.00095544	0.00112965	0.00050179	0.00100338	0.00035375	0.00045074	0.00132435	0.00043594	0.00039264	7.3e-05	0.00099576	0.00046261	0.00146769	0.00045754	0.00147996	0.00131311	0.00104393	0.00038331	0.0019817	0.00116401
	KDOCT2	0.00096618	0.00087382	0.00100188	0.00113799	0.00101765	0.0010117	0.00094568	0.00089701	0.00094094	0.00101074	0.00095388	6.5e-05	0.00088843	0.00094554	0.00088942	5e-05	0.00110657	0.00095318	0.0009281	0.00100997	0.00098678	0.00102603	0.0008654	0.00094535	0.00100903	5.89e-05	0.00101283	0.00080202	0.00108022	0.00098083	0.00108657	0.0010301	0.00100197	0.0008899	0.00088825	0.00097868	0.00082747	0.00097381	0.00105026	0.00092424	0.00084894	0.00102079	5.62e-05	0.00094189	0.00092779	0.00106414	0.00100619	0.00095143
	PGCD	0.00131945	0.00095967	0.00093372	0.00104191	0.00132182	0.00131438	0.00092827	0.00104885	0.00090842	0.00112562	0.00083526	0.00070559	0.00102868	0.00011709	0.00085097	9.58e-05	0.00015221	0.0008293	0.00110271	0.00127107	0.00108491	0.00093728	0.00080949	0.00126507	0.00125755	0.00087339	0.00094259	0.00098244	0.00114258	8.48e-05	0.00071367	0.00113468	0.00010785	0.00123115	0.00110743	0.00075063	0.00081769	0.00013035	0.00105029	9.49e-05	0.0011308	0.00075877	0.00102491	0.000842	0.00088615	0.00104228	0.00087175	0.00125321
	CAt6pp	0.00105441	0.0010478	5.37e-05	7.58e-05	0.00104675	7.93e-05	0.00116196	0.00104674	0.00095899	0.00113486	0.00108115	0.00113906	0.00068735	0.00092384	0.00097381	0.00110327	0.00087052	0.00107086	0.00099142	0.00114143	7.76e-05	0.00117643	0.00094312	7.37e-05	0.00120286	0.0008082	7.19e-05	0.00106482	0.00102287	0.0011044	0.00122145	7.33e-05	0.00104316	0.00091991	0.00122561	0.00121832	9.22e-05	0.00115466	0.00131406	0.00121005	0.00095376	0.00130656	0.00079871	0.00124725	6.22e-05	5.9e-05	0.00092612	0.00103784
	G3PAT161	0.00070099	0.00091288	0.00089096	0.00115184	0.0001047	0.00102597	0.00116951	0.00118202	8.74e-05	0.00128637	8.66e-05	0.00100228	0.00125466	0.00089574	0.00117291	0.00083622	0.00096892	0.00119382	0.00102069	0.0009395	0.00010061	0.00107537	0.00065255	0.00093722	0.00090697	0.00108233	8.84e-05	0.00099029	7e-05	0.00073035	0.00098364	0.00111024	0.00109859	0.0008704	0.00128132	0.00112674	0.00093539	0.00075479	0.00097175	0.00128733	0.00109957	0.00133137	0.00079686	0.00087979	0.00095531	0.00092826	0.00012124	0.00093195
	2DGLCtex	0.00099322	0.00093401	0	0.00106861	0.00097453	0.00084165	0.00101283	0.0007575	0.00085219	0.00084798	0.00112132	0.00080576	0.00090645	0.000944	0.00113702	0.00093651	0.00112791	0.00100183	0.00123123	0.00092588	0	0.00094416	0.00098615	0.00079977	0	0.00073039	0.00104824	0.00112097	0.00097977	0	0	0.00090616	0.00120227	0.00109759	0.00109296	0.00124804	0.00113282	0	0.0009601	0.00120406	0.00114552	0.00123396	0	0.0009057	0.00108863	0.00090411	0.00078537	0.00125158
	EX_2dglc_e	0.00141779	0.00101029	0	0.00099763	0.00100776	0.00110867	0.00073461	0.00108595	0.00095145	0.00099685	0.00091474	0.00087371	0.00128124	0.00096461	0.00093031	0.00087865	0.0009539	0.00111559	0.00090471	0.00089404	0	0.00093693	0.00105623	0.00137522	0	0.00099125	0.00101806	0.00104835	0.000788	0	0	0.00083839	0.00099274	0.00077562	0.00120105	0.00108591	0.00084325	0	0.00091148	0.00089916	0.00103999	0.00085044	0	0.00118964	0.00109803	0.00105212	0.00087176	0.00079009
	CA2t3pp	0.00077879	0.00112699	5.62e-05	7.35e-05	0.00082171	8.03e-05	0.00120396	0.00104597	0.00093954	0.00126361	0.00125897	0.00119948	0.00101902	0.00096854	0.00100787	0.00096908	0.00091986	0.00119929	0.00107815	0.00093969	9.64e-05	0.00111717	0.00082588	7.06e-05	0.00089466	0.00129146	5.49e-05	0.00103902	0.00093618	0.00133009	0.00072653	7.95e-05	0.00130243	0.0010813	0.00108826	0.00123574	6.19e-05	0.00135473	0.0011732	0.00089562	0.00115303	0.00079169	0.00089343	0.00094002	5.07e-05	6.75e-05	0.00099341	0.00116127
	GDPDPK	0.00133957	8.3e-05	0.00102532	0.00092554	8.89e-05	0.00126945	0.00093225	9.73e-05	0.00113877	6.99e-05	0.0012934	0.0010737	0.00116808	9.18e-05	0.00115458	7.12e-05	0.00072809	0.00089583	0.00125767	0.00148186	0.00130794	0.00096361	0.00098877	0.00095129	0.0010164	0.00096547	0.00107316	0.00114895	0.00085405	0.00119575	0.00141785	0.00107927	0.00117759	0.00130232	0.00110533	0.00098053	0.00011065	9.31e-05	8.26e-05	0.00097153	0.00094703	0.00099953	6.08e-05	5.6e-05	0.00113414	0.00079946	0.00100529	0.00115765
	DXPS	3.93e-05	2.5e-05	2.63e-05	3.76e-05	0.00377678	3.9e-05	3.61e-05	4.42e-05	3.17e-05	3.29e-05	2.19e-05	2.63e-05	0.00581462	0.00582544	4.02e-05	2.73e-05	5.73e-05	2.12e-05	3.11e-05	3.9e-05	0.00592199	2.59e-05	2.59e-05	3.19e-05	3.1e-05	2.92e-05	0.00625035	3.54e-05	2.92e-05	2.35e-05	1.58e-05	3.94e-05	2.74e-05	0.0061153	2.85e-05	4.73e-05	3.9e-05	2.41e-05	2.93e-05	0.00617829	3.88e-05	2.53e-05	3.37e-05	2.77e-05	4.79e-05	3.43e-05	2.96e-05	1.61e-05
	SCYSDS	7.3e-05	0.00032595	0.00031168	0.00028604	0.00017793	0.00035442	0.00044674	0.00602912	9.76e-05	0.0002573	7.3e-05	0.00030141	0.00029098	0.00021665	0.00021951	0.0002317	6.14e-05	0.00021028	0.00029938	0.00023845	0.0003378	0.00031178	0.00024728	0.00633498	0.00036762	0.0061357	5.07e-05	0.00033487	0.00028604	0.00020182	0.0063261	0.00029811	0.0002744	0.00022724	0.00029756	0.0002059	0.00023948	0.00021599	0.00023856	0.00337412	6.8e-05	6.82e-05	6.05e-05	6.1e-05	0.00024702	0.00025915	0.00043825	0.00022461
	BTNtex	0.00091446	0.00054359	0.00098461	0.00045786	0.0004482	0.00142295	0.00134029	0.00096393	0.00065772	0.00109287	0.00069568	0.00113903	0.00100087	0.00131377	0.00087	0.00092215	0.00032915	0.00096828	0.00083944	0.001354	0.00106278	0.00064822	0.00086993	0.00024126	0.00058407	0.00053408	0.00076868	0.00097035	0.00091757	0.00101108	0.00096118	0.00066815	0.00108159	0.00070859	0.000209	0.00031062	0.00109982	0.00029472	0.0005618	0.00110444	0.00042431	0.00080503	0.0005909	0.00013668	0.00072679	0.00021776	0.00030862	0.00098926
	ALATA_D2	0.00071035	6.57e-05	5.95e-05	0.00118049	0.00087232	0.0010496	0.00080958	0.00117105	0.00080475	0.00096901	0.00062038	0.0008239	0.0010064	0.00087474	0.00099113	0.00086372	0.0006305	6.25e-05	0.00097014	0.00104185	0.00090953	4.69e-05	0.00113906	0.00106437	0.00112249	0.00085488	0.00102586	0.0010229	0.00089861	0.00051699	0.00064654	6.35e-05	0.00094759	0.00082145	0.00098725	0.00057047	0.00066052	0.00077888	6.41e-05	0.00100231	0.00091032	8.49e-05	0.00100598	0.0010435	0.00076313	0.00085188	0.00074453	0.00081851
	PMPK	0.00116332	0.00103545	0.00118454	0.00080785	0.00010097	0.0011893	0.00114169	0.00061208	7.86e-05	9.5e-05	0.0011587	0.00100745	0.00120087	0.00090329	0.00099035	0.00071833	0.00125715	8.27e-05	8.07e-05	0.00104269	0.00091727	9.96e-05	5.9e-05	6.33e-05	0.0012394	0.00139777	0.00098889	9.63e-05	7.68e-05	0.00130075	0.00100908	0.0008089	0.00077929	0.00090815	0.00103199	7.63e-05	0.00127004	0.00103558	0.0010987	9.33e-05	0.00111455	0.00094036	0.00115167	0.00102825	0.0008965	9.4e-05	0.00106234	0.00097466
	METSOX2abcpp	0.0010346	0.0001235	0.00010417	8.22e-05	0.00088055	0.00011479	0.00079908	0.0010051	7.13e-05	0.0010102	0.00112024	0.00081001	0.00118285	0.00093584	0.00082938	0.00110091	0.00012461	0.00091241	0.00088379	0.0011167	0.00100982	0.00076375	6.34e-05	0.00086507	0.00091989	8.11e-05	9.11e-05	0.00095543	0.0008423	0.00094219	0.00102064	0.00010325	0.00105832	0.00086297	0.0010045	0.00098116	0.00098342	0.00080485	0.00116107	0.0008334	0.00013133	0.00078955	0.0008916	0.00083059	0.00011863	0.00109896	0.00094938	0.00100958
	EX_fruur_e	0.00077287	0.00078589	0.00043065	0.0009601	0.00095765	0.00117886	0.00071909	0.000966	0.00057328	0.00068465	0.00054569	0.00085372	0.00083319	0.00057606	0.00084402	0.00054353	0.00043867	0.00058312	0.00052319	0.00066057	0.00070872	0.00104332	0.00052662	0.00102067	0.00111466	0.00028338	0.00061126	0.00099471	0.00079562	0.00091926	0.00072791	0.00086734	0.00056225	0.00088545	0.00045236	0.00080696	0.00102892	0.0009736	0.00093056	0.00077581	0.00067047	0.00106041	0.00025387	0.00058132	0.00072969	0.00053726	0.00096382	0.00070924
	G3PAT160	0.00102529	0.00097543	0.0009652	0.00084199	9.85e-05	0.00102143	0.0007619	0.00084945	8.39e-05	0.0009911	7.54e-05	0.00077324	0.00111932	0.00055984	0.00117961	0.00103343	0.00130593	0.0007685	0.00090177	0.0011746	8.34e-05	0.00080369	0.00075577	0.00103662	0.00103266	0.00079555	8.69e-05	0.00092867	9.26e-05	0.00071632	0.00065855	0.00114051	0.00074484	0.00077892	0.00089852	0.00073753	0.00074309	0.00084819	0.00047722	0.00078816	0.00084699	0.00068332	0.00096025	0.00087515	0.00121173	0.00080492	0.00011204	0.00054765
	EX_btn_e	0.00101103	0.00069974	0.0008527	0.00052865	0.00039897	0.00134684	0.00133999	0.00095651	0.00071303	0.0008506	0.00071032	0.00088083	0.00102118	0.00123862	0.00104101	0.0007302	0.00035855	0.00093597	0.00096254	0.00095387	0.00058322	0.00065546	0.00092696	0.00034134	0.00064314	0.00040414	0.00093691	0.00092326	0.0006936	0.0010333	0.00091111	0.00057232	0.00076305	0.00067051	0.00019611	0.00023049	0.00101029	0.00019498	0.00075703	0.00083919	0.00031949	0.00094985	0.00062825	0.00011931	0.00068872	0.00019651	0.0004455	0.00106291
	FOMETRi	0.00081956	0.00181911	0.00092177	0.00010981	0.00076258	7.53e-05	6.42e-05	0.00082358	5.52e-05	8.2e-05	0.00062438	0.000722	0.00087918	0.00211479	0.00100605	0.00084086	0.00083242	0.00076231	0.00094085	0.00190385	8.15e-05	0.00171941	6.96e-05	0.00051882	0.00074932	0.00087335	0.00096216	0.00091417	7.67e-05	0.00064651	0.00085928	0.0007932	0.0008402	7.67e-05	0.00080868	0.00083083	0.00075313	7.72e-05	0.0009218	5.81e-05	0.0008525	0.00193333	9.19e-05	0.00172172	0.0008287	0.00064344	0.00066269	4.57e-05
	CLtex	0.00486191	2.37e-05	3.7e-05	0.0050567	5.64e-05	4.64e-05	4.01e-05	3.81e-05	3.2e-05	3.01e-05	1.87e-05	3.48e-05	2.76e-05	4.6e-05	3.37e-05	5.02e-05	8.54e-05	3.6e-05	3.11e-05	4.07e-05	0.00477911	0.0050702	3.02e-05	3.15e-05	3.65e-05	2.48e-05	3.45e-05	3.7e-05	0.00510937	3.59e-05	3.4e-05	3.69e-05	3.94e-05	3.71e-05	3.26e-05	0.00490613	3.11e-05	2.6e-05	3.38e-05	3.22e-05	4.64e-05	5.7e-05	3.92e-05	3.58e-05	4e-05	2.66e-05	3.93e-05	2.72e-05
	THFAT	0.00080699	0.00133762	0.00070233	8.69e-05	0.00066731	8.78e-05	7.29e-05	0.00075948	7.98e-05	8.6e-05	0.00091828	0.00069971	0.0007367	0.00144468	0.00066078	0.00082707	0.00078414	0.0007567	0.00060221	0.00194002	6.37e-05	0.00193892	5.56e-05	0.00100991	0.00092703	0.00076719	0.00091002	0.00085617	5.34e-05	0.00094608	0.00078857	0.00091856	0.00064523	6.44e-05	0.00086411	0.0008173	0.00076706	8.46e-05	0.00082438	9.05e-05	0.00101247	0.00175632	6.53e-05	0.00193634	0.000806	0.00081693	0.00092398	6.55e-05
	ADK4	0.00093912	0.00083877	5.59e-05	4.58e-05	0.00069844	0.00081081	5.79e-05	0.00075687	0.00070117	0.00061387	0.00089076	6.18e-05	8.01e-05	0.00097504	0.0006131	0.0006696	0.0009132	0.00088203	0.00085995	0.00076863	6.39e-05	6.16e-05	0.00092885	0.00107115	5.79e-05	0.00085911	0.00080255	0.00097713	0.00103552	0.00074433	0.00093167	0.00093935	0.00097418	0.00117649	0.00106	0.00085487	5.84e-05	0.00059518	0.00096748	0.00091981	0.00084785	0.00116805	0.00090748	0.00094083	0.00098573	0.00086807	0.00082802	0.000868
	EX_ala_B_e	0.00071277	0.00067104	0.00061071	0.00060817	0.00089993	0.00062927	0.00086234	0.00049817	0.00073049	0.00066543	0.00044819	0.00078859	0.00099445	0.00052441	0.00101349	0.00090466	0.00060733	0.00037773	0.00064754	0.00050582	0.0007291	0.00080458	0.00062914	0.00100442	0.00087028	0.00088711	0.00031993	0.00048707	0.0002656	0.0013434	0.00094371	0.00088018	0.0007202	0.00087328	0.00048471	0.00075558	0.00065414	0.00059311	0.00049987	0.0004614	0.00057201	0.0004549	0.00072415	0.00092948	0.00057259	0.0005544	0.00067518	0.00079129
	NTP10	0.00113616	0.00096452	7.31e-05	7.41e-05	0.00113032	0.00069638	6.82e-05	0.00111938	0.00107685	0.0007172	0.00059356	6.16e-05	4.71e-05	0.00062275	0.00096048	0.00081925	0.00079659	0.00066489	0.00088176	0.00078341	6.39e-05	5.07e-05	0.00078393	0.00055145	5.36e-05	0.00082101	0.00111616	0.00085621	0.00081832	0.00080497	0.00108897	0.00093663	0.00082285	0.0006757	0.00090777	0.00094263	9.13e-05	0.00093683	0.00085881	0.00077556	0.00077	0.00092346	0.0008762	0.00049925	0.00081982	0.0006283	0.0005447	0.00083292
	BTNt2ipp	0.00079434	0.00047421	0.00125196	0.00054261	0.00034356	0.00122594	0.00093799	0.00072038	0.00059104	0.00080024	0.00062788	0.00088772	0.0007363	0.00111956	0.0008423	0.00067354	0.00033118	0.00121819	0.00070151	0.00099535	0.00084623	0.0006493	0.00105295	0.0003487	0.00052677	0.00034078	0.00068014	0.00089817	0.00084568	0.00081822	0.00071902	0.00064393	0.00085466	0.00073095	0.00016974	0.0002497	0.00098259	0.00014497	0.00063268	0.0006606	0.00025041	0.00067152	0.00054853	9.03e-05	0.00066679	0.00014153	0.00049354	0.00083236
	EX_3cmp_e	0.00060026	0.00075626	0.00080133	0.00049959	0.00114997	0.00108019	0.00080152	0.00075111	0.00036717	0.0006945	0.00086812	0.00056226	0.00083629	0.00040943	0.00094106	0.00092031	0.00080927	0.00079021	0.00117469	0.00068993	0.00080073	0.00056902	0.00019074	0.00095937	0.00050086	0.00061942	0.00059815	0.00040396	0.0003181	0.000738	0.00052533	0.00045557	0.00080906	0.00011079	0.00033138	0.00018544	0.0009553	0.00046362	0.00127808	0.00052094	0.00038403	0.00076194	0.00075915	0.00050927	0.00096194	0.00084311	0.00129311	0.00069003
	EX_tartr__L_e	0.00037318	0.00040965	0.00085998	0.00062475	0.00093979	0.00109209	0.00049822	0.0009755	0.00080496	0.00056755	0.00103083	0.00080301	0.00052078	0.0006367	0.000311	0.00123458	0.0009311	0.00087046	0.0005398	0.00080577	0.00060184	0.00062696	0.00117675	0.00064809	0.0005617	0.00079017	0.0006317	0.0003138	0.00045406	0.00050046	0.0005438	0.00102109	0.00128115	0.00063403	0.00013014	0.0007109	0.00044615	0.00060307	0.00110996	6.97e-06	0.00093149	0.00072788	0.00069842	0.00055824	0.0007353	0.0001872	0.00059363	0.00057043
	EX_zn2_e	3.45e-05	2.82e-05	4.19e-05	2.9e-05	2.17e-05	4.74e-05	3.67e-05	2.98e-05	2.02e-05	2.82e-05	2.77e-05	6.77e-05	2.34e-05	4.84e-05	3.23e-05	3.01e-05	1.93e-05	4.19e-05	3.71e-05	3.01e-05	2.92e-05	0.00562701	2.97e-05	2.91e-05	2.32e-05	2.71e-05	3.43e-05	0.00516624	4.64e-05	3.2e-05	3.58e-05	3.71e-05	3.65e-05	3.89e-05	5.64e-05	2.54e-05	3.46e-05	3.22e-05	2.51e-05	0.00511907	0.00544843	3.14e-05	2.24e-05	2.65e-05	3.22e-05	2.66e-05	0.00484632	3.79e-05
	S4FE4SR	0.00015609	0.00023463	0.00027952	0.00023489	0.00025473	0.00024844	0.00031558	0.00510103	8.86e-05	0.00017353	6.21e-05	0.00021876	0.00023317	0.000259	0.00489744	0.00028814	9.33e-05	8.04e-05	0.00018298	0.00023446	0.00019185	0.00016449	0.00020699	0.00027828	0.00022925	0.00023039	8.92e-05	0.00349744	0.00022891	0.00021965	0.00023694	0.00484129	0.00021581	0.00024024	0.00024867	0.0002205	0.0004664	0.00024172	0.0001985	0.00018766	9.11e-05	9.04e-05	0.00012356	0.0050283	0.00023228	0.00019432	0.0003785	0.00023312
	O16GLCT1	0.00051819	0.00109376	0	0.00072715	0.00092361	0	0.00080837	0.00065372	0.00096556	0.00076363	0.00087627	0.00077442	0.00074546	0.00062705	5.63e-07	0.00061472	0.00098755	0.00077432	0.00067537	0.00060239	0.00067051	0.00074907	0.00074132	0.00078953	0.00075237	0.00064789	0.00063565	0.00097481	0.00073892	0	0.00073437	0.00079473	0.00071286	0	0.00062306	0.00073145	0	0.00072931	0.00077895	0.00063198	0.00092955	0.00072953	0.00079324	0.00067526	0.00061881	0.00100118	0.00071229	0.00073522
	CHRPL	0.00013048	0.00012436	0.0001502	3.28e-05	0.00013858	2.58e-05	4.63e-05	3.71e-05	7.07e-05	0.00522032	0.00372198	3.16e-05	9.03e-05	0.00013847	8.16e-05	3.1e-05	7.88e-05	8.77e-05	0.00013937	0.00015817	0.00015235	8.79e-05	0.00013775	0.00010323	0.00339085	2.06e-05	9.18e-05	0.00013114	3.57e-05	3.04e-05	0.00491569	4.12e-05	0.00013287	0.00011795	3.22e-05	0.00012887	0.00014046	0.00014007	0.0050958	0.00014049	0.00014242	2.91e-05	0.00013167	2.51e-05	0.00013604	0.00013649	9.55e-05	2.84e-05
	EAR121x	0.00087555	5.15e-05	7.71e-05	0.00046215	0.00036545	0.00087946	0.00039719	8.22e-05	0.00073624	0.00049022	0.00074405	0.00081938	0.0009868	0.00059078	0.00104195	0.00101976	0.00081102	0.00051095	0.00090302	0.00061201	6.79e-05	0.00101026	0.00049713	0.00043175	0.0004429	0.00093158	0.00067603	0.00093056	0.00082184	0.00068894	5.51e-05	0.00088489	0.00054368	0.0009958	6.01e-05	0.00070432	0.0001	0.00070271	0.00095808	0.00084013	0.00057586	0.00101842	0.00072417	6.07e-05	0.00074676	0.00073131	0.00107928	0.00064806
	Ktex	3.94e-05	3.58e-05	0.00394764	2.75e-05	2.38e-05	3.5e-05	2.97e-05	4.37e-05	2.57e-05	4.18e-05	2.22e-05	3.01e-05	0.00493536	4.39e-05	1.7e-05	4.03e-05	2.67e-05	3.57e-05	3.37e-05	2.94e-05	2.94e-05	2.53e-05	3.39e-05	2.73e-05	3.7e-05	2.84e-05	2.34e-05	2.25e-05	0.00510131	2.08e-05	3.29e-05	4.12e-05	3.23e-05	0.00527992	1.91e-05	3.47e-05	3.82e-05	4.67e-05	2.56e-05	3.91e-05	0.00507285	3.61e-05	3.12e-05	3.59e-05	0.00503066	2.29e-05	4.25e-05	3.41e-05
	2MAHMP	0.00079429	0.00091266	0.0013071	0.00084517	8.51e-05	0.00078657	0.00095937	0.00086353	9.27e-05	6.73e-05	0.00094812	0.00115149	0.00084223	0.00080309	0.00103665	0.00067586	0.0009957	9.4e-05	7.52e-05	0.00066278	0.00067551	8.02e-05	7.43e-05	7.51e-05	0.00071901	0.00070516	0.00060231	0.00010776	7.23e-05	0.00112066	0.00104301	0.00081046	0.00055071	0.0009658	0.0006941	7.18e-05	0.00081193	0.00091417	0.00082114	8.96e-05	0.00072597	0.00069245	0.00090059	0.00076132	0.00074104	8.23e-05	0.00095852	0.0007166
	O16GALFT	0.00077435	0.00067688	2.99e-07	0.00050541	0.00076435	0	0.00062313	0.00076853	0.00063464	0.00067754	0.0006986	0.00072407	0.000876	0.00062249	0	0.00057764	0.00082024	0.00077438	0.00068758	0.00067494	0.00076785	0.00091914	0.00072733	0.00061362	0.00080484	0.00087021	0.00079639	0.00092646	0.0008033	0	0.00062744	0.00059934	0.00067988	0	0.00082331	0.00068361	0	0.00063133	0.0006519	0.00072443	0.0006117	0.00060442	0.00059614	0.00065229	0.00072054	0.00079382	0.00066145	0.000705
	EX_rfamp_e	0.00106176	0.00029074	0.00046641	0.00035707	0.0006304	0.00031488	0.00077889	0.00072062	0.00021664	0.00059396	0.00065276	0.00069208	0.00066369	0.0005756	0.00063047	0.00083193	0.00033249	0.00048316	0.00073922	0.00070452	0.00065633	0.00059768	0.00041045	0.00066045	0.0006995	0.00032327	0.00026662	0.00065346	0.00059088	0.00083119	0.00069546	0.00022909	0.00075193	0.00061579	0.00055941	0.00064341	0.00093316	0.00071103	0.00071514	0.00081307	0.00034932	0.0006335	0.00072949	0.00068734	0.00028831	0.00051259	0.00061989	0.00085844
	EX_14glucan_e	0.00079399	0.00052871	0.00021682	0.00061629	0.00067285	0.0005535	0.00082747	0.00077357	0.00045214	0.00038673	0.00051294	0.00071817	0.00066189	0.00039598	0.00078361	0.0004052	0.00022053	0.00044456	0.00061117	0.00057049	0.00061461	0.00076823	0.00064652	0.00071233	0.00068935	0.00025494	0.0004436	0.00077001	0.00083347	0.0005573	0.00053853	0.00065407	0.00049159	0.00072361	0.00054768	0.00042197	0.00083449	0.00062561	0.00080691	0.00082988	0.00041749	0.00065368	0.00025174	0.0005497	0.00065882	0.00039014	0.0007982	0.00052574
	BMOGDS2	0.00070162	0.00065191	0.00083625	0.00022837	0.00039017	0.00019702	0.00020893	0.00039674	0.00033856	0.00067849	0.0009383	0.00081195	0.00073278	0.00032699	0.00058648	0.00095454	0.00074838	0.00096452	0.00016814	0.00076492	0.00082408	0.00055929	0.00047071	0.00051634	0.00023668	0.00029812	0.00074551	0.00075575	0.00054996	0.00016122	8.08e-05	0.00105783	0.0007143	0.00050153	0.00072312	0.00024612	0.00090709	0.00061657	0.00060106	0.0004342	0.0002479	0.00074418	0.00053857	0.00096824	0.00074013	0.00061522	0.00095453	0.00084273
	OPHHXy	0.0003626	0.0004491	0.00052321	0.00068814	0.00047653	0.00035556	0.00064829	0.0005052	0.00050087	0.00047322	0.00039279	0.00053372	0.00059043	0.00049704	0.00066593	0.00058192	0.00049378	0.00036467	0.00041303	0.00064184	0.0007363	0.00042091	0.0006159	0.00061209	0.00075346	0.00047537	0.00063488	0.00066714	0.00042365	0.00048344	0.00056052	0.00049496	0.00066068	0.00041285	0.00050458	0.00049296	0.00054131	0.00040495	0.00049612	0.00324273	0.00080054	0.00038566	0.00044604	0.00061352	0.00057878	0.00044247	0.00039612	0.00052529
	DHNPTE	0.00051949	0.00010275	0.00058759	0.00033938	0.00044966	0.00062312	0.00073682	0.00067005	0.00020007	0.00078021	0.0004229	0.00063177	0.00043053	0.00073309	0.00060398	0.00070966	0.00079157	0.0004775	0.0003014	0.00070041	0.00070401	0.00012482	0.00077889	0.0004444	0.00036389	0.0008606	0.00035474	0.00082031	0.00057502	0.00061306	0.00066169	0.00081118	0.00067246	8.23e-05	0.00056201	0.00047115	0.00068897	0.00098229	0.00043948	0.00071655	0.00092905	0.0003372	2.42e-05	0.00041651	0.00096187	0.00081653	0.00083362	0.00039023
	PDH	0.00011256	0.00172239	0.00051346	0.00046863	0.00048749	0.00010739	0.00048545	0.00062403	0.00063923	0.00051523	0.00064527	0.00051479	0.00058505	0.00052847	0.00042178	0.00052142	0.00044782	0.00052004	0.00075595	0.00065826	0.00052481	0.00071416	0.00043754	0.00049363	0.00052574	0.00088269	0.00050986	0.0005559	0.00059254	0.0001383	0.00084464	0.00083301	0.00012863	8.74e-05	0.00063708	0.00056102	0.00036965	0.00037972	0.00090029	0.0006664	0.00091229	0.00052504	0.00078709	0.00053281	0.00045944	0.00050226	0.00013347	0.00146233
	UDPGALM	0.0007057	0.00087635	0.00089463	0.00048536	0.00058567	0.00081147	0.00019005	0.00052191	5.89e-05	0.00064519	0.00065301	0.00018238	0.000157	0.00054962	0.00071421	0.00070011	0.00057593	0.00056235	0.00082634	0.00070172	0.00059672	0.00051644	0.00018039	0.00047208	0.00060462	0.00079094	0.00057699	0.00063086	0.0002383	0.00057027	0.00074777	0.00062266	0.00060938	0.00069173	0.00017818	8.53e-05	0.00066143	0.00059016	0.00068181	0.00066693	0.00063726	0.00061783	0.00055682	0.00017867	0.00058431	0.00065945	0.00089239	0.00019847
	EX_dump_e	0.00059538	0.00048611	0.00059173	0.00033623	0.00055307	0.00068606	0.00053298	0.0008463	0.00048924	0.00058179	0.0005475	0.00035044	0.00062568	0.00020749	0.00020874	0.00053797	0.00070982	0.00062405	0.00028682	0.0006907	0.00027132	0.00033328	0.00055685	0.00061121	0.00032722	0.0005674	0.00052447	0.00065554	0.00029463	0.00074681	0.00057586	0.00061943	0.00077128	0.00076737	0.00066731	0.00067937	0.00058429	0.00052969	0.00061242	0.00059524	0.0007411	0.00058471	0.00078081	0.0006673	0.000604	0.00030137	0.00056213	0.00030286
	3HAD121	0.00033385	6.76e-05	5.73e-05	0.00067044	0.00063899	0.00073911	0.00052225	7.4e-05	0.00091724	0.00079322	0.00070668	0.00030943	0.00071517	0.00070822	0.00056277	0.00067202	0.00052449	0.00041932	0.00077671	0.00084183	5.36e-05	0.00087495	7.74e-05	0.00101745	0.0008118	0.00065033	0.00061603	0.00065626	0.00062672	0.00042381	7.79e-05	0.000677	0.00040316	0.0006304	5.6e-05	0.00050822	6.05e-05	0.00084422	0.00071371	0.00068713	0.00093451	0.00083518	0.00070918	6.31e-05	0.00060421	0.00062632	0.00102623	0.00048598
	OGMEACPD	4.78e-05	3.27e-05	3.19e-05	3.85e-05	2.87e-05	0.00503311	4.6e-05	8.47e-05	6.36e-05	4.49e-05	3.24e-05	4.84e-05	2.68e-05	4.62e-05	5.18e-05	3.58e-05	0.00504526	3.49e-05	3.3e-05	5.53e-05	3.38e-05	4.56e-05	5.75e-05	2.04e-05	3.48e-05	2.12e-05	2.53e-05	3.93e-05	3.39e-05	4.53e-05	3.93e-05	4.1e-05	3.46e-05	0.00524304	2.87e-05	4.63e-05	2.94e-05	3.3e-05	0.00500748	3.76e-05	4.71e-05	2.09e-05	4.33e-05	0.00523579	4.9e-05	4.91e-05	5.2e-05	2.45e-05
	EX_dcmp_e	0.00061236	0.00013348	0.00069648	0.00052787	0.00057364	0.00068903	0.00069756	0.00082978	0.00031468	0.00051424	0.00069237	0.00038851	0.00041708	0.00105594	0.00057323	0.00106256	0.00023484	0.00047691	0.00038802	0.00082714	0.00069944	0.00054885	0.00037315	0.0004868	0.00032776	0.00096889	0.00053831	0.00016629	0.00041684	0.00081677	0.00075375	0.0004582	0.00063972	0.00025818	0.00022172	0.00033123	0.00050815	0.00025439	0.00056275	0.00015867	0.000359	0.00066058	0.00064628	0.00074799	0.00051405	0.00016602	0.0007473	0.00089443
	DUMPtex	0.00065282	0.00068503	0.00061827	0.00016385	0.00055378	0.0006353	0.00066004	0.00076632	0.00058149	0.00050021	0.00063558	0.00039081	0.0005285	0.00020638	0.00019042	0.00067841	0.00068565	0.00049833	0.0002975	0.00053159	0.00032343	0.00038284	0.00067628	0.00055656	0.00045259	0.00059376	0.00061854	0.00064154	0.00040972	0.00086411	0.00059633	0.00051453	0.00045798	0.00061945	0.0005343	0.00060919	0.00059421	0.0006106	0.00063496	0.00041529	0.00061379	0.00058785	0.00049392	0.00055512	0.00078056	0.00033054	0.00053146	0.0002865
	CD2t3pp	9.43e-05	0.00060451	0.00070683	0.00066913	0.00052232	0.00040968	0.00068038	0.00074247	0.00051777	0.00068284	0.00061516	0.00049205	0.00073557	0.00062431	0.00064847	0.0005169	0.00050239	0.00053541	8.89e-05	0.00064795	0.00060821	0.00076541	0.00073448	0.00067435	8.44e-05	0.00071348	0.00010014	0.00059248	9.85e-05	0.00010013	0.00047841	0.00055377	0.00052724	0.00072915	0.00062992	0.00056436	0.0006267	0.00072389	0.00059899	0.00054641	0.00078076	0.00055604	0.00084932	0.00079047	0.00046609	0.00041525	0.00050272	0.00067916
	EX_h2_e	0.00059927	0.00025722	0.00026248	0.00035635	0.0005706	0.00042369	0.00046975	0.00041787	0.00033904	0.0004414	0.00071004	0.00063902	0.00067133	0.0007403	0.00053256	0.00069221	0.00049038	0.00061329	0.00046921	0.00042346	0.00061918	0.00077687	0.00048945	0.00070489	0.0003937	0.00047417	0.00028056	0.00074465	0.0005418	0.0002581	0.00057674	0.00046164	0.00062981	0.00033875	0.00038436	0.00081104	0.00048203	0.00053977	0.00079386	0.00044285	0.00057137	0.00096399	0.00063039	0.00075473	0.000535	0.00052429	0.00063111	0.00037938
	AKGDH	0.00011929	0.00045366	0.00097922	0.00065301	0.00051495	8.83e-05	0.00057129	0.00084882	0.00044155	0.00044669	0.00057841	0.00039814	0.00049883	0.00076832	0.00073711	0.00038322	0.00046198	0.00041703	0.00036271	0.00063179	0.00067947	0.00036698	0.00069378	0.00062223	0.00078152	0.00054011	0.0007335	0.0008064	0.0009128	0.00011847	0.00042322	0.00063064	0.00011214	6.42e-05	0.00071834	0.00042885	0.00079859	0.00051281	0.0004343	0.00066651	0.00048846	0.00062557	0.00049521	0.00045253	0.00049135	0.00051552	5.81e-05	0.00116567
	5MTRtex	0.00053425	0.00060058	0.00057789	0.00052476	0.00063128	0.00059044	0.00056018	0.00065973	0.00053036	0.00078112	0.00062567	0.00065367	7.88e-05	6.3e-05	0.0004011	0.00052849	0.00018427	0.00060697	0.00074725	0.00049759	0.00010724	0.00050373	0.00062076	0.00061889	0.0005838	0.00058833	8.02e-05	0.00065757	0.00048676	0.00064472	0.00052198	0.0005975	0.00060157	6.86e-05	0.00062007	0.00065806	0.00070094	0.00068881	0.00052623	5.42e-05	0.00054805	0.00060733	0.00079144	0.0006174	0.00039369	0.00060907	0.00058984	0.00055173
	CD2abcpp	0.00013139	0.00061836	0.00063757	0.00055079	0.00058206	0.00089003	0.00066344	0.00045964	0.00082672	0.00061629	0.00062699	0.0006775	0.00083155	0.00043926	0.00071381	0.00057663	0.00067963	0.00053806	6.49e-05	0.0006386	0.00060186	0.00058221	0.00063851	0.00050379	7.5e-05	0.00042207	5.87e-05	0.00082974	8.21e-05	9.17e-05	0.00065643	0.00042283	0.00066027	0.00063726	0.00048444	0.00045751	0.00051962	0.00060187	0.00071977	0.00071579	0.00080252	0.00054444	0.00058559	0.00044359	0.00047869	0.00063059	0.00056037	0.00050823
	PPNCL2	4.2e-05	3.11e-05	0.00503404	3.02e-05	0.00523192	3.82e-05	5.92e-05	2.86e-05	2.62e-05	2.93e-05	3.3e-05	4.05e-05	9.3e-05	3.02e-05	3.56e-05	3.04e-05	3.54e-05	4.9e-05	2.59e-05	2.81e-05	1.9e-05	4.46e-05	4.37e-05	2.45e-05	0.00403259	3.42e-05	3.9e-05	2.46e-05	5.27e-05	3.85e-05	3.07e-05	2.39e-05	0.00024243	4.31e-05	1.94e-05	2.48e-05	3.85e-05	3.85e-05	2.46e-05	3.05e-05	2.68e-05	3.62e-05	3.01e-05	3.74e-05	2.51e-05	0.00508788	2.92e-05	0.00496119
	PRPPS	0.00016013	0.00012957	7.5e-05	0.00050581	0.00012184	0.00115292	0.00056858	0.00017586	0.0005959	0.00051965	0.00019396	0.00038251	0.00059631	0.00066483	0.00069949	0.00074046	0.00066272	0.00075282	0.00076501	0.00054975	8.07e-05	0.00049713	0.00080631	0.00058539	0.00059755	0.00074338	0.00055955	0.00014386	0.00012107	0.00076736	0.00072203	0.00065149	0.00062387	0.00102764	0.00013478	0.00053942	0.00057876	0.00059761	0.00073824	0.00015179	0.00013286	0.00015711	0.00073409	0.00065186	0.00071081	0.00053747	0.00071785	0.00051746
	BALAtex	0.00051998	0.00056099	0.00057943	0.00072571	0.00059623	0.00066081	0.00068034	0.00021059	0.00043658	0.00068377	0.0005487	0.00046659	0.0005009	0.00041805	0.00056501	0.00064151	0.00049282	0.00024442	0.00070713	0.00025073	0.00062197	0.00078851	0.00051375	0.0007069	0.00068765	0.00072769	0.00026645	0.00039159	0.0002822	0.00064246	0.0004963	0.00066328	0.00056076	0.00055565	0.00036918	0.00078172	0.00067918	0.00047907	0.00037208	0.00039864	0.00042595	0.00021096	0.00071115	0.00053596	0.00027506	0.00073592	0.00040324	0.00058156
	T2DECAI	0.00052067	8.48e-05	6.23e-05	0.00065585	0.0004443	0.0008508	0.00086735	8.15e-05	0.00026888	0.00072523	0.00075894	0.0007718	0.00040535	0.00053842	0.00072327	0.00053398	0.00067796	0.00071024	0.00073895	0.00074679	5.25e-05	0.00054261	7.3e-05	0.00076909	0.00059582	0.00069306	0.00090964	0.00068065	0.00065007	0.00044801	4.85e-05	0.00048033	0.00071922	0.00052203	6.43e-05	0.00070373	6.48e-05	0.00030746	0.00070886	0.00050123	0.00047758	0.00038227	0.0005309	8.2e-05	0.00087655	0.00057767	0.00051092	0.00085468
	G3PAT120	0.00081341	0.00046047	0.00048758	0.00039661	4.38e-05	0.00047063	0.00054098	0.00048888	6.69e-05	0.00039925	4.28e-05	0.00049849	0.0003445	0.00107972	0.00040168	0.00042841	0.00050428	0.00051164	0.00037935	0.00054112	6.12e-05	0.0003523	0.00095397	0.00038386	0.00040202	0.00086019	6.57e-05	0.00066795	5.57e-05	0.00133545	0.00046367	0.00039555	0.00051694	0.00057106	0.000452	0.0006417	0.00099477	0.00051918	0.00118456	0.00059283	0.00063521	0.00097815	0.00048478	0.00046022	0.00045349	0.00048577	7.46e-05	0.00067034
	GTHRDabc2pp	0.00049956	0.00035272	0.00041469	0.00043404	0.00068483	0.00035505	0.00052955	0.00041351	0.00029404	7.21e-05	0.00063056	0.00040097	0.00107714	0.00035421	0.00047291	0.00049931	0.0010414	0.00136747	0.00059522	0.00122544	0.00043581	0.00053905	0.00052488	0.00097161	0.00049311	0.00054849	0.00054688	0.00134077	0.00057162	0.00036284	0.00085735	0.00052289	0.00044932	0.00086322	0.00051373	0.00048282	0.00065475	0.00010184	6.1e-05	9.19e-05	0.00047137	4.99e-05	5.94e-05	6.98e-05	0.00041174	5.19e-05	0.000542	0.0008227
	DAMPtex	0.00057588	0.00041832	0.00048527	0.00034587	0.00069144	0.00039212	0.00069875	0.00050115	0.00040128	0.00057367	0.00049776	0.00051699	0.00056919	0.00038004	0.00039412	0.0005918	0.00063629	0.00044537	0.00035333	0.0005428	0.00055396	0.00053355	0.00054158	0.0006797	0.0004024	0.00073866	0.00040592	0.00048353	0.00042369	0.00041219	0.00056694	0.00045742	0.00057669	0.00042001	0.00041457	0.00059932	0.00047328	0.00048287	0.00044731	0.0005559	0.00053556	0.00058727	0.0005472	0.00040377	0.00042967	0.0005797	0.00072669	0.00035406
	GTPDPK	0.00061486	8.61e-05	0.00072796	0.00059755	9.33e-05	0.0004425	0.00060714	0.00013132	0.00123255	9.09e-05	0.00051026	0.0007261	0.00042783	0.00010323	0.00076922	9.24e-05	0.00045009	0.00124012	0.00057686	0.00046675	0.00127727	0.00039718	0.00042293	0.00105906	0.00041303	0.00054085	0.00060617	0.00036897	0.00041848	0.00061046	0.00045939	0.00142419	0.00104802	0.00040189	0.00047284	0.00049068	0.0001115	0.00011898	8.37e-05	0.00060847	0.00054728	0.00059238	7.97e-05	7.35e-05	0.0003723	0.00051558	0.00057311	0.00042073
	CD2tpp	6.47e-05	0.00061278	0.00062067	0.00056805	0.00044866	0.00051038	0.00046165	0.00053893	0.00047334	0.00037647	0.00074446	0.00060515	0.00043183	0.00052859	0.00061808	0.00059182	0.0004952	0.00040542	6.88e-05	0.00052913	0.00064183	0.00051156	0.00060721	0.0005303	8.94e-05	0.00054665	6.66e-05	0.0004735	7.34e-05	6.38e-05	0.00091531	0.00071576	0.00055857	0.0006376	0.00084023	0.00036818	0.00054171	0.00066346	0.00054991	0.00067369	0.00066426	0.00069081	0.00056227	0.00073022	0.00061808	0.0006031	0.00053671	0.00066666
	LPLIPAL2ATG181	0.00059647	0.00053763	0.00030347	0.00068148	0.00058183	0.00037915	0.00055053	0.0005606	0.00051399	0.0003037	0.00037448	0.00038095	0.00044408	0.00068564	0.0004855	0.00054709	0.0002924	0.00064391	0.00043124	0.00045397	0.00041941	0.00056307	0.00045953	0.00045672	0.00055999	0.00045524	0.00039821	0.00052596	0.00050186	0.00049695	0.00054661	0.00052075	0.00047113	0.00057904	0.00035478	0.00058043	0.0006702	0.00050427	0.00048286	0.00055255	0.00032664	0.00050606	0.00049188	0.00058714	0.00083241	0.00027649	0.0005247	0.00060424
	LPLIPAL2ATE181	0.00052561	0.00052545	0.00040504	0.00040146	0.00047038	0.00045718	0.00057785	0.00033397	0.00064208	0.00036148	0.00046034	0.00043826	0.0004229	0.00029228	0.00064831	0.00046648	0.00040571	0.00063245	0.00066392	0.00029435	0.00046969	0.00059482	0.0003939	0.00037553	0.00061768	0.00044842	0.00043553	0.00056337	0.00049847	0.00043546	0.00044174	0.0008418	0.00057573	0.00056186	0.00044752	0.00070868	0.00050364	0.00042336	0.00037984	0.00060252	0.00053818	0.0006148	0.00038834	0.00040468	0.00046554	0.00033882	0.00072519	0.00044844
	MN2tpp	7.08e-05	0.00058537	0.00053046	0.00055017	0.00054636	0.00054188	0.00056897	0.00051015	0.00068023	0.00057669	0.0005509	0.00043751	0.00043595	0.00050327	0.0005557	0.00070595	0.00084418	0.00056691	7.36e-05	0.00041694	0.00056249	0.00054788	0.00066056	0.00063082	7.59e-05	0.00056144	6.11e-05	0.00043731	4.9e-05	5.63e-05	0.00049213	0.00047956	0.00054572	0.0003527	0.00054786	0.00077373	0.00065796	0.00047536	0.00062633	0.00083568	0.00035628	0.00052755	0.00074697	0.00066741	0.00053287	0.00070438	0.00063195	0.00055654
	3OAR121	0.00060643	5.88e-05	8.02e-05	0.00056891	0.00069866	0.00082073	0.00034234	8.03e-05	0.00086024	0.00043283	0.00079144	0.00085396	0.00107828	0.00078687	0.0004909	0.00039036	0.00089079	0.00070898	0.00035048	0.00065597	4.87e-05	0.000552	9.7e-05	0.00048918	0.00020697	0.00064151	0.00064267	0.00045865	0.00048344	0.00078798	7.88e-05	0.00087893	0.00063227	0.0005858	8.58e-05	0.00048095	6.02e-05	0.0005419	0.00041438	0.00063067	0.00056682	0.00040348	0.00058335	6.17e-05	0.00057012	0.00059742	0.00040459	0.00053141
	3OAR141	0.00080875	4.94e-05	9.17e-05	0.00048486	0.0007997	0.00050904	0.00064129	4.99e-05	0.00062045	0.00064945	0.00037167	0.00056376	0.00053917	0.00064171	0.00048666	0.00044644	0.00051413	0.00049681	0.00042276	0.00065779	7.98e-05	0.00077692	5.5e-05	0.00063184	0.00025709	0.00073431	0.00046465	0.00069403	0.00051053	0.00053108	5.75e-05	0.00054573	0.00085266	0.00043156	8.14e-05	0.00047351	5.98e-05	0.00069608	0.00102842	0.00048718	0.00039456	0.0006366	0.00080844	4.58e-05	0.000828	0.00060817	0.00064761	0.00053665
	23PDE9pp	0.00048153	0.00060483	0.0004422	0.00045711	0.00049011	0.00029131	0.00061126	0.00052189	5.01e-05	0.00059865	0.00055699	0.00051269	0.00057528	0.00048187	0.00059869	0.00059994	0.00057304	0.0006018	0.00067289	0.00049441	0.00057599	0.00053259	0.00016861	0.00061477	0.0006222	0.00060593	0.00054148	0.00019973	0.00028427	0.00051259	0.00077711	0.00013358	0.00070717	0.00039494	0.00035279	0.0004009	0.0006217	0.00030402	0.00068618	0.00026291	0.00014255	0.00036633	0.00065466	0.00058622	0.00041529	0.00066311	0.00068148	0.00047616
	3OAS141	0.00055752	8.65e-05	5.56e-05	0.0004791	0.00097968	0.00058052	0.00041575	7.76e-05	0.00041449	0.00036435	0.00066258	0.0004605	0.00039189	0.0005644	0.00068497	0.00072472	0.00058074	0.00067757	0.00056004	0.00037943	5.85e-05	0.00059201	5.66e-05	0.000706	0.00071001	0.00021537	0.00051116	0.0005293	0.00068445	0.00061297	5.8e-05	0.0005912	0.0004581	0.00066892	7.61e-05	0.00053385	7.79e-05	0.000681	0.00067462	0.00074581	0.00071897	0.00070759	0.00036233	4.93e-05	0.00055686	0.00082039	0.00059241	0.0007974
	FEENTERES	0.00059837	0.00017077	0.00051673	0.00052092	0.00041715	0.00063345	0.00053932	0.00048953	0.00061064	0.00043139	0.00012459	0.00057813	0.00052518	0.00055326	0.0005464	0.00047644	0.00055421	0.00047587	0.00019047	0.00014608	0.00067416	0.00054331	0.00060421	0.00049756	0.00012685	0.00055258	0.00045418	0.00012673	0.00049496	0.00055242	0.00015421	0.00056562	0.00062424	0.0001316	0.00062591	0.00050097	0.00053986	0.00049879	0.00050014	0.00057018	0.00068457	0.00057198	0.00058779	0.00060273	0.00065937	0.00014314	0.00061912	0.00056309
	3OAS121	0.00046645	6.26e-05	6.08e-05	0.00089467	0.00069059	0.00021395	0.0004974	6.66e-05	0.00055555	0.00078276	0.00062934	0.00058011	0.00056247	0.00064496	0.00058542	0.00056753	0.00048394	0.00056877	0.0004724	0.00057865	7.75e-05	0.00041888	4.58e-05	0.00056575	0.00089652	0.00068499	0.00051729	0.00083418	0.00081535	0.00053941	6.52e-05	0.000721	0.00056741	0.00060751	6.22e-05	0.00066583	6.09e-05	0.00076191	0.00033895	0.00075822	0.00073034	0.00057072	0.00043263	9.02e-05	0.0004339	0.00042009	0.00045194	0.00047528
	3HAD141	0.00067475	4.59e-05	7.62e-05	0.00063916	0.00035542	0.00050338	0.00081901	6.6e-05	0.00064427	0.00063031	0.00054079	0.00056498	0.00067105	0.00042794	0.00068372	0.00073004	0.000932	0.00074952	0.00048605	0.00058549	8.95e-05	0.00073589	6.23e-05	0.00058062	0.00039405	0.00046686	0.00057875	0.0004191	0.00055929	0.00086766	7.67e-05	0.00062886	0.000554	0.00044133	5.74e-05	0.00064651	6.03e-05	0.00046678	0.00048879	0.0004569	0.00062546	0.00063524	0.00047261	5.59e-05	0.00058679	0.00051953	0.0005137	0.00067207
	LIPATPT	0.00061867	0.000796	0.00052166	0.00031516	0.00059196	0.00058019	0.00054918	0.00064385	0.00048838	0.00047658	0.0003306	0.00047666	0.00037434	0.00035985	0.00055956	0.00031244	0.0003165	0.00029717	0.00040664	0.00035616	0.00028107	0.00050638	0.0004689	0.00047597	0.00030812	0.00043693	0.00025219	0.00055517	0.00040099	0.00063393	0.00038838	0.00059768	0.00028495	0.00054147	0.00074002	0.00053572	0.00035297	0.00054571	0.00061218	0.000421	0.00029644	0.00055004	0.00030798	0.0005145	0.00075029	0.00054045	0.00043595	0.00056192
	FE2tpp	9.34e-05	0.00062797	0.0006109	0.00061984	0.00073995	0.00050855	0.00039217	0.00064993	0.00057967	0.00061324	0.00051403	0.00071688	0.00034555	0.00064671	0.00053005	0.00028812	0.00054442	0.00053615	6.65e-05	0.00051975	0.00025409	0.00046314	0.00041828	0.00046188	7.74e-05	0.00059675	6.36e-05	0.00058869	0.00010966	7.43e-05	0.00053173	0.00071721	0.00044783	0.00067638	0.00061126	0.00059849	0.00053838	0.00039502	0.00056111	0.00046435	0.00037703	0.00052089	0.0006123	0.00059534	0.00055951	0.00062564	0.00087267	0.00063215
	G3PAT141	0.00045685	0.00048761	0.00056614	0.00046016	8e-05	0.00039415	0.00047237	0.00047624	8.07e-05	0.00036217	5.85e-05	0.00048985	0.00050995	0.00095122	0.00029405	0.00049518	0.00049141	0.0004484	0.00052247	0.00044583	0.00011283	0.00051846	0.00073442	0.00062499	0.00042169	0.00041959	7.42e-05	0.00093047	8.12e-05	0.00103632	0.00051247	0.00041902	0.00050024	0.00046929	0.00045329	0.00056397	0.00046172	0.00058628	0.00078833	0.00040567	0.00040691	0.00082087	0.00054023	0.00041386	0.00039215	0.00044544	8.11e-05	0.00075181
	EX_glcur1p_e	0.00012807	0.00054736	0.00053078	0.00060392	0.00051314	0.00044054	0.0004381	0.00049211	0.00044605	0.00045456	0.00062249	0.0001277	0.00069679	0.00054992	0.00048353	0.00064495	0.00050364	0.0005935	0.00060376	0.00051875	0.00039679	0.00040231	0.00053284	0.0003627	0.00037903	0.00051144	0.00044187	0.00055418	0.00049227	0.00050327	0.00054684	0.00035031	0.00040994	0.00053141	3.68e-05	0.00048981	0.00044899	0.00056084	0.00064968	0.00039084	0.00053271	0.0005135	0.00072191	0.00013269	8.32e-05	0.00058548	0.00040991	0.00043467
	ZN2tpp	0.00013719	0.00068494	0.00065615	0.00045537	0.00053388	0.00044381	0.00059988	0.00059554	0.0005881	0.0003731	0.00059468	0.00052258	0.00060296	0.00048435	0.00052821	0.00050603	0.00056276	0.00067262	0.00012197	0.00055742	0.00070078	0.00047457	0.00056203	0.00039902	0.00014175	0.00042756	0.00010093	0.00049285	0.00011198	0.00013016	0.00055347	0.00045461	0.00055999	0.00055176	0.00060272	0.00038844	0.00069564	0.00067752	0.000291	0.00068626	0.00049702	0.00054036	0.00044377	0.00044708	0.00066834	0.00058989	0.00042455	0.0004693
	EX_thrp_e	0.00046331	0.00059182	0.00049316	0.00016029	0.00062339	0.00051799	0.00055319	0.0004645	0.00068435	0.0004153	0.00064802	0.00024038	0.00058203	0.00022952	0.00019989	0.00082105	0.00044077	0.00069237	0.00016074	0.00063851	0.00017926	0.00017735	0.00055832	0.00058408	0.00021078	0.00053398	0.00049067	0.00054219	0.00017734	0.00057818	0.00051538	0.00054909	0.00052089	0.00050213	0.00045545	0.00041995	0.00061811	0.00055122	0.00056603	0.00034313	0.00051671	0.00068668	0.00044501	0.00050254	0.00043156	0.00010437	0.00052391	0.00028899
	EX_ascb__L_e	0.00061183	0.00067516	0.00046308	0.0002947	0.00035725	0.00047198	0.00053098	0.00041222	0.00043985	0.00052938	0.00050409	0.00050626	0.00033845	0.00047954	0.0004538	0.00043383	0.00028961	0.00029207	0.00030147	0.00061995	0.00071561	0.00035562	0.00052842	0.00041436	0.00055772	0.00044952	0.00034292	0.00036159	0.00059679	0.00040336	0.00035887	0.00054995	0.00050725	0.00033006	0.00048531	0.00049831	0.00041431	0.00036865	0.00067463	0.0003982	0.00046408	0.00055445	0.00042916	0.00041886	0.00070808	0.00039487	0.00041855	0.00068921
	G2PPpp	0.00047181	0.00046627	0.00054905	0.00045942	0.00027934	0.00035834	0.00034121	0.0004	0.00050153	0.00034598	0.00033499	0.00060772	0.00041525	0.00047674	0.00057015	0.00052949	0.00060615	0.00057051	0.00033744	0.00031048	0.0004576	0.00054939	0.00026065	0.00052073	0.00023572	0.0003207	0.00035013	0.00057685	0.00042718	0.00041649	0.00042078	0.00051471	0.0006226	0.0002392	0.0005382	0.00059588	0.00059812	0.00057805	0.00044463	0.00056147	0.00024792	0.00070733	0.00049688	0.000422	0.00043115	0.00058901	0.00071717	0.00042332
	CYSabc2pp	0.00052181	0.0003581	0.00054837	0.00020765	0.00083528	0.00039273	0.00033711	0.00040699	0.00038529	6.11e-05	0.00049583	0.00044693	0.00112877	0.00044081	0.00043019	0.00032874	0.00063609	0.00090919	0.00039934	0.0010365	0.00052316	0.00039311	0.00037096	0.00076459	0.00041302	0.00035213	0.00047571	0.00070795	0.00031421	0.00040705	0.00080244	0.00046726	0.00026806	0.00124423	0.0004674	0.00032052	0.00089448	8.14e-05	5.72e-05	5.79e-05	0.00043923	6.25e-05	6.81e-05	4.48e-05	0.00032989	4.75e-05	0.00046089	0.0009856
	EX_dca_e	0.00045044	0.00033484	0.00044624	0.00047386	0.00033459	0.00050833	0.00053813	0.00078929	0.00020559	0.00054861	0.0003822	0.00035315	0.00061511	0.00046138	0.00055706	0.00057487	0.0003821	0.00055081	0.00035218	0.00031689	0.00058362	0.00045551	0.00031914	0.0002139	0.0004896	0.00048064	0.000434	0.00033156	0.00042035	0.00066834	0.00035976	0.00042079	0.00058763	0.00043068	0.0005069	0.00058073	0.00030031	0.00032471	0.00061265	0.00048519	0.00038238	0.00055444	0.00047658	0.00023015	0.00046947	0.00039332	0.00054788	0.00025017
	LPLIPAL2ATG120	0.00068495	0.0005161	0.00065111	0.00037678	0.00041572	0.00053034	0.00042198	0.00023951	0.0002159	0.00023405	0.00032817	0.00050091	0.00034825	0.00067374	0.00023753	0.00036173	0.00044529	0.0003707	0.00075121	0.00064749	0.00052896	0.00024989	0.00038113	0.00028973	0.00032915	0.00048481	0.00043091	0.000284	0.00029603	0.00031836	0.00045645	0.00035671	0.00047603	0.00044335	0.00032586	0.00055175	0.0004714	0.00087487	0.00052925	0.00036296	0.00057819	0.00053686	0.00040818	0.00044525	0.00058926	0.00046919	0.0007104	0.00063217
	LALALGLUtex	0.00034802	0.00048097	0.00053707	0.00038375	0.00019804	0.00043827	0.00040147	0.0005224	0.00041142	0.0002274	0.0003782	0.00041079	0.00041943	0.00042474	0.00036063	0.00052409	0.00046048	0.00071489	0.00048651	0.00037057	0.00031656	0.00052955	0.00028698	0.00052811	0.00028095	0.00055992	0.00037853	0.00046293	0.00052554	0.00032427	0.00070303	0.00052513	0.00048631	0.00047862	0.00046394	0.0005902	0.00056613	0.00035856	0.00033606	0.00042041	0.0004161	0.00047961	0.00050723	0.00062331	0.00037181	0.00065968	0.00039311	0.00036154
	EX_ch4_e	0.00054512	0.00031339	0.00042407	0.00045131	0.00037331	0.00033986	0.00055781	0.00042366	0.00044697	0.00041157	0.00046622	0.00054066	0.00034289	0.0003995	0.00030546	0.00060231	0.00042655	0.00038579	0.00063029	0.00040395	0.00047407	0.00045772	0.00035733	0.0003223	0.00051009	0.00060374	0.00043902	0.00031466	0.00051432	0.00057592	0.00045479	0.00038348	0.00066615	0.00031137	0.00042818	0.00029439	0.00046794	0.00026313	0.00072773	0.00038418	0.00030306	0.00038682	0.00034864	0.00023491	0.00064443	0.00032619	0.00065175	0.00054693
	LPLIPAL2ATE120	0.00030385	0.00066812	0.00045546	0.00026575	0.00031623	0.00031134	0.00049606	0.0003307	0.00039052	0.00021158	0.00044436	0.00048369	0.00038052	0.00053485	0.00035554	0.00047636	0.00027347	0.00059341	0.00043156	0.00041612	0.00034148	0.00036267	0.00039203	0.00041725	0.00048446	0.00035314	0.00055976	0.00036848	0.00057017	0.00059242	0.00033764	0.00038999	0.00040625	0.00032903	0.00047853	0.00040875	0.00036118	0.00034052	0.00073998	0.00044058	0.0005557	0.00040773	0.00057734	0.00074153	0.00042645	0.00052364	0.00049009	0.0008419
	DMSOR1	0.0001622	0.00029362	0.00037373	0.00039586	0.00051817	0.00046153	0.00043021	0.00047125	0.00078716	0.00037976	0.00035538	0.00010837	0.0006298	0.00064824	0.00061461	0.00049187	0.00025944	0.00037426	0.00035311	0.00051993	0.00041541	0.00045257	0.00038599	0.00046617	0.00028997	0.00035033	0.00065196	0.00034874	0.00043815	0.00036724	0.00042086	0.0005636	0.00049225	0.00067106	0.00018683	0.00061157	0.0005013	0.00035096	0.0005411	0.00052512	0.00049747	0.00050015	0.00054843	0.00012814	0.0002462	0.00046414	0.00060937	0.00048643
	EDTXS4	0.00055709	0.00033801	0.00037661	0.00037579	0.0005238	0.00018756	0.00043603	0.00016901	0.00014976	0.0001644	0.00028135	0.00058126	0.00054871	0.00056906	0.00043684	0.00055694	0.00038724	0.00047309	0.00053537	0.00021737	0.00059607	0.00054406	0.00041659	0.00057885	0.00052501	0.00045194	0.00048676	0.00014069	0.00048967	0.00020307	0.00057887	0.000496	0.00060037	0.00060271	0.00070717	0.00053293	0.00055408	0.0005249	0.00056295	0.00049736	0.00039416	0.000197	0.00045805	0.00058221	0.00034999	0.0004753	0.00053342	0.00017704
	TPRDCOAS	0.0003691	0.00044131	0.00065173	0.00064448	0.00043022	0.00039378	0.00033888	0.00048784	0.00049907	0.00038375	0.00042179	0.0004075	0.0003986	0.00046203	0.00054932	0.00049907	0.00043953	0.00041466	0.00041823	0.00041363	0.00039257	0.00056434	0.00039952	0.00058103	0.00056982	0.00044157	0.00038649	0.00047772	0.00047529	0.00033311	0.0004267	0.00062452	0.00038218	0.00047826	0.00024463	0.00055636	0.00040325	0.00044968	0.00044606	0.00022536	0.00028883	0.00046066	0.00046275	0.00046145	0.00049153	0.00043943	0.00052156	0.00023169
	CU2tpp	5.79e-05	0.00054144	0.0003579	0.00054121	0.00063312	0.00060736	0.00069785	0.00055968	0.00045819	0.00039572	0.00038197	0.00066236	0.00039433	0.00065472	0.00046741	0.00042632	0.00059957	0.00058768	5.77e-05	0.00059177	0.00049088	0.00064833	0.00051806	0.00052908	4.45e-05	0.00053431	6.16e-05	0.0005634	6.18e-05	7.38e-05	0.00040475	0.00051087	0.00040004	0.00039424	0.0005765	0.00062745	0.00049269	0.00058107	0.00051395	0.00029216	0.00063889	0.00025627	0.00038699	0.00055389	0.00039977	0.00048255	0.00057543	0.00064223
	EX_tmao_e	0.00032566	0.00027272	0.00034234	0.00041412	0.0006951	0.00033081	0.00058114	0.00038807	0.00043147	0.00049985	0.00040281	0.00043787	0.00049241	0.00057989	0.00051602	0.00069605	0.00038635	0.00039223	0.0004931	0.00034889	0.00029054	0.0004107	0.00053712	0.00044854	0.00031882	0.00051639	0.00035613	0.00048718	0.00039571	0.00039363	0.00035488	0.00047078	0.00049443	0.00047921	0.00034288	0.00052272	0.00047888	0.00025974	0.00034937	0.00043628	0.00042371	0.00031142	0.00055014	0.00043138	0.00050487	0.00032424	0.00068064	0.00046027
	ALPATE160pp	0.00033648	0.00024855	0.00053021	0.00042125	0.00040538	0.00032163	0.00028184	0.00045032	0.00044058	0.00039154	0.00039189	0.00035139	0.0004447	0.00057322	0.00052406	0.00055636	0.00038994	0.00050875	0.00030407	0.00035214	0.00061361	0.00056783	0.00029909	0.0004879	0.00052449	0.00044019	0.00046699	0.00019483	0.00030651	0.00037231	0.00045149	0.00041581	0.00038172	0.00052857	0.00043958	0.00047439	0.0004243	0.000587	0.000423	0.00035626	0.00056592	0.00045679	0.00059568	0.00040445	0.00043202	0.00058967	0.00048628	0.00038441
	GDPTPDP	0.00046607	0.00010616	0.00046191	0.00044725	9.87e-05	0.00057932	0.00039344	0.00010315	0.00062968	0.00011247	0.00038174	0.00075617	0.00049086	0.00011969	0.00047586	9.31e-05	0.00065196	0.00085849	0.00047011	0.00058141	0.00077653	0.00052662	0.00048726	0.00087951	0.00047135	0.00046606	0.0005232	0.00053715	0.00059208	0.00045253	0.00044351	0.00061954	0.0007732	0.00054134	0.00042353	0.00049383	0.00012145	7.55e-05	8.85e-05	0.0004908	0.00044131	0.0005638	0.00012407	8.6e-05	0.00045309	0.00052137	0.00056072	0.00042987
	G3PAT140	0.00035153	0.00060566	0.00041854	0.00038418	6.42e-05	0.00044979	0.00051787	0.00042714	5.49e-05	0.00048285	6.45e-05	0.0002949	0.00021321	0.00079311	0.00063887	0.0002871	0.00042737	0.00042842	0.00042546	0.0002822	5.57e-05	0.00052847	0.00044062	0.00036238	0.00050771	0.00045667	5.59e-05	0.00058681	6.2e-05	0.00049088	0.00050214	0.00033518	0.00043193	0.00054964	0.00040019	0.00049934	0.00090013	0.00045748	0.00077732	0.00039623	0.00031201	0.00068157	0.00060016	0.00063056	0.00048486	0.00051444	7.97e-05	0.00108177
	I4FE4ST	5.15e-05	3.92e-05	4.44e-05	5.7e-05	4.35e-05	7.31e-05	5.78e-05	3.47e-05	2.88e-05	4.02e-05	0.00019455	5.15e-05	5.57e-05	4.63e-05	0.00571337	6.34e-05	3.62e-05	4.36e-05	5.36e-05	6.44e-05	5.99e-05	7.42e-05	5.11e-05	2.4e-05	4.47e-05	0.00500803	5.03e-05	4.53e-05	5.49e-05	4.8e-05	4.88e-05	5.45e-05	5.53e-05	6.33e-05	3.96e-05	6.95e-05	5.33e-05	7.87e-05	3.64e-05	3.96e-05	0.00536026	0.00293196	5.98e-05	4.38e-05	4.49e-05	4.46e-05	5.73e-05	4.14e-05
	EX_3gmp_e	0.000575	0.00041694	0.00066549	0.00019357	0.00042701	0.00013678	0.0004294	0.0002584	0.00024461	0.00050632	0.00052024	0.00038268	0.00057606	0.00047058	0.00029472	0.00053774	0.00031815	0.00077073	0.00028221	0.00028994	0.00092392	0.00057086	0.00029131	0.00046786	0.00037941	0.00043631	0.00042393	0.00029334	0.00046393	0.00016513	0.00017836	0.00053511	0.00035709	0.00048222	0.00051202	0.00065835	0.00057268	0.00045486	0.00035252	0.00049224	0.00021577	0.00047561	0.00049461	0.00044395	0.00029831	0.00061205	0.00025108	0.00047893
	EAR141x	0.00071434	8.91e-05	7.72e-05	0.00021281	0.00041369	0.00069224	0.00058873	6.99e-05	0.00042756	0.00036789	0.0003776	0.00059097	0.00047334	0.00060209	0.00052283	0.0005332	0.00058284	0.00036257	0.00049672	0.0005005	6.66e-05	0.00039567	7.41e-05	0.00042478	0.00063024	0.00047345	0.00057889	0.00056091	0.0005723	0.00054689	6.76e-05	0.00042718	0.00058091	0.00063621	5.87e-05	0.00043956	6.43e-05	0.00035667	0.00052181	0.00070307	0.00039483	0.00040462	0.00055773	5.26e-05	0.00061276	0.00080232	0.00035716	0.00063488
	HPYRP	0.0003765	0.00040847	0.00044928	0.00048514	0.00044915	0.00028224	0.00039105	0.00094699	0.00065147	0.0004174	0.00032581	0.00046573	0.00038708	5.66e-05	0.00030014	6.28e-05	6.9e-05	0.00113324	0.00038453	0.00033948	0.00054521	0.00037186	0.00034006	0.00036348	0.0011073	0.00048533	0.0004821	0.00109491	0.00026337	5.92e-05	0.00038179	0.00048597	6.46e-05	0.00028532	0.00042724	0.00045244	0.00077129	7.35e-05	0.00083293	6.18e-05	0.00099872	0.00040239	0.00043584	0.0004597	0.00028455	0.00045348	0.00023856	0.00026327
	G3PAT181	0.00043847	0.00036619	0.00034841	0.00055444	6.41e-05	0.00048101	0.00059739	0.00040712	5.38e-05	0.00036405	6.69e-05	0.0004336	0.00037132	0.00086943	0.00041797	0.00044529	0.00044321	0.0005221	0.00053456	0.00040676	8.54e-05	0.00051492	0.00070495	0.00050876	0.00044387	0.00049189	6.57e-05	0.00066349	8.3e-05	0.0005782	0.00043977	0.00050253	0.00031291	0.00032909	0.0003751	0.00048855	0.00077985	0.0003737	0.00069381	0.00036683	0.00054368	0.00055329	0.00042857	0.00031928	0.00049232	0.00048156	5.45e-05	0.000774
	R1PK	0.00014424	0.00015199	8.73e-05	0.00049378	0.00010508	0.00081672	0.00046619	0.00014673	0.00030397	0.00046677	0.00020192	0.00039875	0.00040968	0.00051105	0.00043461	0.00050858	0.00046266	0.00059481	0.00054617	0.00054251	8.73e-05	0.0004456	0.00065174	0.00065655	0.00043047	0.00060052	0.00064449	0.00012789	0.00014696	0.00062762	0.00050593	0.00076771	0.00049911	0.00084243	0.00014564	0.00051039	0.00042222	0.00047869	0.00047003	0.00018131	0.00011587	0.00012114	0.00048756	0.00057557	0.00050214	0.00048807	0.00043125	0.00052113
	R15BPK	0.00014857	0.00016066	0.00010692	0.00040131	8.64e-05	0.00086837	0.00041985	0.00013794	0.00049662	0.00064534	0.00017608	0.00052393	0.00045688	0.0005212	0.00043017	0.00043791	0.00045681	0.00048706	0.00060971	0.00048902	5.76e-05	0.00043087	0.00054199	0.0006474	0.00038732	0.00049415	0.00038204	0.00014017	0.00011032	0.00046626	0.00044487	0.00055323	0.00053668	0.00095686	0.00016549	0.00043107	0.00046521	0.00060707	0.00045597	0.00018948	0.00016047	0.00015106	0.00041922	0.00057067	0.00065988	0.00051718	0.0005333	0.00046593
	PTHRpp	0.00048869	0.00046846	0.00045084	0.00020198	0.00057459	0.00045128	0.0005751	0.00045723	0.00049664	0.00045812	0.0003563	0.00019509	0.00039757	0.00028044	0.0002138	0.00052431	0.00046859	0.00057424	0.00024053	0.00060464	0.00032619	0.00027786	0.00029588	0.00044801	0.00025419	0.00035478	0.00050843	0.00045384	0.00026832	0.00047399	0.00059591	0.00035384	0.00053154	0.00047457	0.00052648	0.00037685	0.00043723	0.00047182	0.00056331	0.00031601	0.00058047	0.00055484	0.00055095	0.0005436	0.00043486	0.00022667	0.00042902	0.00020177
	A5PISO	0.00098122	4.86e-05	0.00100577	0.00112158	4.53e-05	6.74e-05	8.89e-05	6.27e-05	6.28e-05	4.59e-05	4.25e-05	0.00114911	5.44e-05	9.38e-05	6.88e-05	0.00098755	0.00111855	5.38e-05	4.13e-05	0.00104289	0.00103191	0.00011751	8.89e-05	5.05e-05	0.00097293	4.24e-05	0.00101882	5.16e-05	0.00109023	0.00103298	0.00112772	0.00104021	5.32e-05	4.21e-05	6.17e-05	0.00103986	4.27e-05	6.59e-05	0.00106451	7.76e-05	6.69e-05	4.53e-05	5.93e-05	5.12e-05	0.00088581	7e-05	0.00101658	8.16e-05
	NTD6pp	0.00042048	0.00039615	0.0004074	0.00029958	0.00043089	0.00032222	0.00052605	0.00043568	0.00027504	0.0003655	0.00051403	0.00038832	0.00049498	0.00042531	0.00035854	0.00044952	0.00050204	0.00032016	0.00030999	0.00043742	0.00038721	0.0003685	0.00042099	0.00051766	0.00030898	0.00057507	0.00038785	0.00046782	0.00038283	0.00040178	0.00049117	0.00041289	0.00044634	0.00035953	0.00042714	0.00048694	0.00046817	0.0004169	0.00032743	0.00038983	0.00041941	0.00039172	0.00051754	0.00032681	0.00043039	0.0003305	0.00056207	0.00035111
	THRPtex	0.0004116	0.0003699	0.00054561	0.00016878	0.00048303	0.00039311	0.00041917	0.00051408	0.00051061	0.00039904	0.00042569	0.00022384	0.0005056	0.00016162	0.00026582	0.00062945	0.00040105	0.00053697	0.00018866	0.00054549	0.00028734	0.00018566	0.00051495	0.00041841	0.00029629	0.00054862	0.0005	0.00047463	0.0002046	0.00054331	0.00043196	0.00048528	0.00041881	0.00043017	0.00051448	0.00048888	0.00046507	0.00044844	0.00052164	0.00040276	0.00048714	0.00037655	0.00038902	0.00048667	0.00037085	0.00022788	0.00047954	0.00016181
	CU2abcpp	6.25e-05	0.0004095	0.00046661	0.00052879	0.00041347	0.00059306	0.00028574	0.00033302	0.00046815	0.00058201	0.00052004	0.00056248	0.00065995	0.00053265	0.0005148	0.00042482	0.00050148	0.00046159	4.46e-05	0.00037698	0.00056139	0.00041953	0.00038998	0.00064169	4.69e-05	0.00032613	6.95e-05	0.00040515	6.14e-05	5.59e-05	0.00043845	0.00045987	0.0004879	0.00053766	0.00047907	0.00052033	0.00052696	0.00057989	0.00050128	0.00047947	0.00057091	0.00057816	0.0004342	0.00040032	0.00042472	0.0003984	0.00038031	0.00048302
	23CGMPtex	0.00045032	0.00042087	0.0005263	0.00047296	0.00040095	0.00042066	0.0004686	0.0004098	8.09e-05	0.00040916	0.00045925	0.00039965	0.00051563	0.00053306	0.0004915	0.00042772	0.00055634	0.0004678	0.00062246	0.00031862	0.00059502	0.00052079	0.00019173	0.00048122	0.00058334	0.00041033	0.00039805	8.74e-05	0.00021546	0.00040078	0.00048666	0.00014455	0.00054129	0.00024233	0.00020514	0.00016797	0.0004623	0.00019276	0.00057544	0.00011241	0.00014922	0.00039577	0.00059592	0.00072151	0.00050151	0.00057927	0.00046471	0.00048972
	GLYCL	9.23e-05	0.00031923	0.0003923	0.00039734	0.00076141	8.3e-05	0.00068017	0.00031367	0.0006862	0.00031084	0.00050318	0.00053808	0.00051596	0.00043917	0.00041402	0.0004901	0.0004459	0.0006579	0.00023636	0.00030585	0.000368	0.00052337	0.00047939	0.00036666	0.00042731	0.00036189	0.00041859	0.00064098	0.00030849	6.28e-05	0.00042794	0.00038655	8.01e-05	8.64e-05	0.00062853	0.00045646	0.00050864	0.00053876	0.00042579	0.00048519	0.00049226	0.00056379	0.0004064	0.00035646	0.00042339	0.00045195	8.7e-05	0.00047998
	RMNtpp	0.00050975	0.0003268	0.00024775	0.00021099	0.00068003	0.00028067	0.0003809	0.00053161	0.00055591	0.00043926	0.00061548	0.00045611	0.00047721	0.00030105	0.00041548	0.00042441	0.00039858	0.00039254	0.00039243	0.00059209	0.00031962	0.00038422	0.00054164	0.00024681	0.00038141	0.00040336	0.00016918	0.00039078	0.00049088	0.000405	0.00069424	0.00024996	0.00053717	0.00040377	0.00035187	0.00027585	0.00024546	0.00024311	0.00053689	0.0004208	0.00037029	0.00047991	0.00042099	0.00035381	0.00023454	0.0001602	0.00046585	0.00031132
	S2FE2SS2	0.0001106	0.00025667	0.00017041	0.00022449	0.00023383	0.00024834	0.00042654	0.00026077	0.00012742	0.00017045	7.25e-05	0.00034032	0.00026965	0.00023207	0.00018537	0.00029781	8.29e-05	9.51e-05	0.00016175	0.00024458	0.00019935	0.00020149	0.00028917	0.00028975	0.00029682	0.00525423	8.03e-05	0.00028016	0.00026212	0.00019917	0.0003669	0.0048643	0.00020242	0.00024871	0.00022493	0.00019912	0.00025613	0.00025909	0.00024956	0.00022211	9.84e-05	9.59e-05	9.14e-05	7.93e-05	0.00021781	0.00012942	0.00024215	0.00026935
	SSALx	9.86e-05	0.00032684	0.00049104	0.00049889	0.00038352	6.13e-05	0.00045135	0.00043867	0.00040603	0.00059157	0.00044241	0.00048744	0.0004707	0.00042942	0.00047567	0.00068522	0.00060599	0.00053815	0.00053784	0.00047054	0.00038687	0.00054507	0.00035989	0.00040509	0.00038317	0.00045691	0.00048135	0.00038678	0.00054483	0.00014279	0.0004538	0.00044172	8.38e-05	8.23e-05	0.00042373	0.00036712	0.00038517	0.00042328	0.00032907	0.00040863	0.0003991	0.00041384	0.00054651	0.00052253	0.00059019	0.00041168	7.84e-05	0.00039418
	GLCUR1Ptex	0.00014461	0.0004781	0.00033373	0.00026756	0.00035072	0.00054298	0.00052607	0.00052355	0.00024905	0.00047913	0.00055191	0.00023373	0.00050275	0.00037793	0.00041004	0.00054245	0.00041925	0.00047838	0.00052241	0.00035658	0.00047692	0.00042709	0.00028417	0.0004199	0.00045326	0.00038344	0.00038463	0.00033165	0.0004878	0.00058176	0.00021151	0.00033947	0.00049063	0.00046106	0.00016095	0.00047232	0.00043829	0.00045363	0.00043722	0.00029322	0.00038833	0.00049269	0.00032139	0.00014167	0.00018897	0.00047234	0.0004887	0.00032176
	LPLIPAL2ATG141	0.00051476	0.00043369	0.00046081	0.0001174	0.00038496	0.00051822	0.00038404	0.00033195	0.00044393	0.00040274	0.00039399	0.0004072	0.00048282	0.00035833	0.00028295	0.00044488	0.00041566	0.00041393	0.00052113	0.00042369	0.00037602	0.00046587	0.00045241	0.00045646	0.00043601	0.00044703	0.00018971	0.00050251	0.00034763	0.00051452	0.00047178	0.00029903	0.00068473	0.00032438	0.00018334	0.00019142	0.00048193	0.00030668	0.00045698	0.00052761	0.00038989	0.00054328	0.00047123	0.00033837	0.00038755	0.00024719	0.0004541	0.00027098
	DBTS	2.82e-05	3.6e-05	0.00020886	5.06e-05	3.57e-05	4.08e-05	0.00410026	4.27e-05	2.79e-05	2.76e-05	2.88e-05	3.52e-05	2.48e-05	3.01e-05	2.74e-05	7.13e-05	4.88e-05	2.85e-05	4.9e-05	3.23e-05	3.9e-05	2.9e-05	0.00018377	3.65e-05	0.00500633	2.3e-05	2.88e-05	3.23e-05	2.53e-05	2.57e-05	0.00406326	4.22e-05	3.72e-05	3.43e-05	3.13e-05	4.3e-05	4.32e-05	3.38e-05	2.99e-05	5.77e-05	4.06e-05	3.35e-05	2.45e-05	2.59e-05	3.55e-05	6.25e-05	0.00477937	5.99e-05
	EX_doxrbcn_e	0.00033484	0.00037018	0.0004872	0.00024634	0.0001735	0.00041921	0.00037192	0.00045857	0.00029922	0.00051354	0.00069531	0.00038999	0.00030663	0.00040212	0.0003779	0.0004392	0.0004337	0.00030262	0.00027861	0.00054501	0.00044571	0.00022825	0.00024138	0.00022637	0.00025279	0.0004766	0.00033645	0.00042732	0.00072303	0.00047606	0.00026711	0.0005998	0.00047649	0.00022214	0.00026169	0.00023122	0.00031488	0.00040546	0.00052295	0.00035888	0.00031049	0.0003352	0.00020476	0.00047607	0.00050995	0.00073509	0.00053241	0.0002812
	NTD12pp	0.00060688	0.00033058	0.00033724	0.00049111	0.00034177	0.00047789	0.00046107	0.00033179	0.00032172	0.00025512	0.00026311	0.00043635	0.00041447	0.00035714	0.00043811	0.00036467	0.00032709	0.00026902	0.00042168	0.00044147	0.00031335	0.00032956	0.00042361	0.00036563	0.00033492	0.00044554	0.00031067	0.00055199	0.00035312	0.00040927	0.00053668	0.00041353	0.00058088	0.00029246	0.00037839	0.00036119	0.00050739	0.00023572	0.00053664	0.00041151	0.00041437	0.00036245	0.00039437	0.00053043	0.000396	0.00033263	0.00043776	0.0003959
	3NTD9pp	0.00053667	0.00051346	0.00039442	0.00036618	0.00039684	0.00029949	0.00053654	0.000389	0.00011757	0.00044025	0.00046121	0.00048361	0.00043649	0.00054689	0.00053077	0.00037691	0.00040721	0.00042252	0.00043048	0.00060271	0.00038529	0.0004814	0.00018215	0.00043883	0.00046058	0.00035352	0.00039488	0.00023313	0.00038818	0.00040712	0.00046248	0.00032419	0.00043646	0.00037162	0.00024706	0.00027357	0.00042471	0.0002928	0.00038785	0.00028216	0.00021039	0.0003552	0.00036543	0.000397	0.0003994	0.00040773	0.00043092	0.00050288
	EX_23cgmp_e	0.00060385	0.0004108	0.00060548	0.00032528	0.00033895	0.00049994	0.00060601	0.00052179	4.57e-05	0.00056448	0.000493	0.0006195	0.00059594	0.00045901	0.00058465	0.00047969	0.00041504	0.00051701	0.00042059	0.00056228	0.00040868	0.00050332	5.65e-05	0.00047176	0.00054344	0.00046509	0.00039233	3.43e-05	8.54e-05	0.00065067	0.00046993	9.91e-05	0.000444	0.00014763	7.18e-05	9.64e-05	0.0004994	9.65e-05	0.00039484	7.67e-05	9.73e-05	0.00052295	0.00050907	0.00037185	0.0005277	0.00039573	0.00046827	0.00053702
	AHGDx	0.0003036	0.00039859	0.00052295	0.00041758	0.00047148	0.00045356	0.00044791	0.00049942	0.00063218	0.00037457	0.0012933	0.00062605	0.00037631	8.82e-05	0.0005827	5.82e-05	8.4e-05	0.00032711	0.00042875	0.00027868	0.00031368	0.00054792	0.00039005	0.00029405	0.00044739	0.00027322	0.00041175	0.00035548	0.00035963	6.41e-05	0.00100409	0.00036072	9.16e-05	0.00027174	0.00044244	0.00035432	0.00057429	6.65e-05	0.0004794	6.81e-05	0.00037129	0.00051875	0.00037395	0.0003915	0.00041401	0.00065981	0.00034537	0.00019399
	GLYC2Ptex	0.00036971	0.00048861	0.00039653	0.00035774	0.00025961	0.00041185	0.0002099	0.00045382	0.0004273	0.00026344	0.00027044	0.0004326	0.00039308	0.00043942	0.00049487	0.00044455	0.00042292	0.00035085	0.00040856	0.00035539	0.00033487	0.00044896	0.0002395	0.00034837	0.00035587	0.00052174	0.00030057	0.00040372	0.00040547	0.00042261	0.00039418	0.00048677	0.00056905	0.00034951	0.00048285	0.00040652	0.00049086	0.00063779	0.00026982	0.00051761	0.0002227	0.00041975	0.00026905	0.00037712	0.00032302	0.00042034	0.00044477	0.00030672
	PROt4pp	0.00040509	0.00158305	0.00056179	0.0002749	0.00053961	0.00052874	0.00051911	0.00034724	0.00027011	0.00046015	0.00050026	0.00031611	0.0003446	0.00032448	0.00031005	0.00042442	0.00033743	0.00029008	0.0001824	0.00036253	0.0005278	0.00024885	0.00038422	0.00038001	0.00033594	0.00046567	0.00031222	0.00033246	0.00021787	0.00042032	0.00047847	0.00057126	0.00048377	0.00024593	0.00027747	0.00014989	0.00048547	0.0002531	0.00032527	0.00027079	0.00048178	0.00072574	0.00045219	0.00028162	0.0002702	0.00015843	0.00028625	0.00024584
	NTD3pp	0.00034874	0.00025629	0.00044578	0.00036193	0.00042429	0.00035983	0.00043487	0.00051351	0.00029436	0.00031471	0.00038665	0.00031357	0.00043796	0.00034906	0.00041927	0.00033265	0.00042685	0.000448	0.0003107	0.0003946	0.0004393	0.00043998	0.00021998	0.00038226	0.00037801	0.00035252	0.00028748	0.00038246	0.00033457	0.00032834	0.0004264	0.00041575	0.00034401	0.00040799	0.00029255	0.00041111	0.00032195	0.00043617	0.00039743	0.00049569	0.00052676	0.00041133	0.00039106	0.00037736	0.00058811	0.00026149	0.00052126	0.00052028
	EX_mepn_e	0.00045786	0.00025101	0.00031608	0.00047236	0.00037774	0.00034551	0.00048353	0.00038751	0.00036919	0.00039661	0.00032553	0.00042804	0.00032299	0.00028757	0.00049826	0.00040238	0.00029054	0.00034785	0.00039883	0.00032856	0.00035239	0.00040908	0.00029613	0.00042779	0.00048801	0.00028109	0.00026366	0.00036434	0.00039023	0.00051884	0.00040384	0.00048441	0.00030567	0.0004441	0.00030815	0.00031799	0.00057509	0.0004244	0.00052286	0.00041031	0.00037193	0.00034668	0.000252	0.00024297	0.00044673	0.00042817	0.00040397	0.000439
	I2FE2ST	8.02e-05	8.35e-05	7.72e-05	4.08e-05	4.68e-05	5.55e-05	6.31e-05	0.00535718	4.94e-05	4.83e-05	3.92e-05	4.1e-05	6.5e-05	6.97e-05	5.27e-05	6.68e-05	6e-05	6.99e-05	3e-05	5.73e-05	3.62e-05	2.49e-05	0.00578228	5.28e-05	5.11e-05	0.0054784	5.99e-05	6.32e-05	4.3e-05	4.16e-05	4.61e-05	5.99e-05	7.45e-05	3.16e-05	4.7e-05	7.63e-05	5.89e-05	6.83e-05	4.89e-05	6.99e-05	6.12e-05	5.2e-05	9.68e-05	6.03e-05	3.83e-05	3.64e-05	5.4e-05	3.77e-05
	H2tex	0.00046509	0.00036503	0.00032313	0.00049197	0.00030179	0.00039807	0.00035893	0.00037401	0.00040914	0.00042643	0.00039999	0.00038701	0.0004575	0.00044376	0.00038904	0.00041794	0.00028637	0.00040853	0.00044937	0.00053026	0.00038227	0.0004943	0.00032244	0.00035969	0.00041886	0.00024566	0.00027261	0.00045191	0.00042637	0.00035497	0.00045782	0.00036893	0.00036174	0.00034893	0.00031265	0.00041425	0.00042263	0.00029349	0.00038889	0.00032486	0.00026517	0.00054392	0.00031488	0.00028973	0.00035002	0.00035531	0.00037304	0.00038904
	BMOGDS1	0.00042525	0.00043909	0.00045687	0.00016398	0.00022264	0.00036027	0.00013211	0.00025135	0.00028113	0.00043257	0.00049066	0.00047865	0.00021066	0.00024253	0.00042966	0.00066757	0.00046745	0.00053023	0.00012976	0.00025025	0.00039588	0.00056356	0.00023327	0.0003951	0.00020993	0.00019923	0.00055741	0.00023652	0.00029189	0.0001978	0.00014861	0.00064264	0.00060186	0.00035672	0.00055823	0.00035055	0.00056066	0.00031377	0.00020743	0.00043009	0.00018973	0.00048834	0.00036035	0.00073847	0.00079841	0.00081179	0.00029973	0.00021892
	CRNCAR	0.00023928	0.00030107	0.00043478	0.00043356	0.00046192	0.00018205	0.00035401	0.00034111	0.00037158	0.00049635	0.00043192	0.0004587	0.00045583	0.00047504	0.00041109	0.00040738	0.00044745	0.00051702	0.0003721	0.00050093	0.0005016	0.00039951	0.00039509	0.00036561	0.00042514	0.00045421	0.00040792	0.00031725	0.00038651	0.00021095	0.00046081	0.00038176	0.00024271	0.0001837	0.00030738	0.00044879	0.00040233	0.00041737	0.00045895	0.00048655	0.00041469	0.0003772	0.00039397	0.00044279	0.00034712	0.00038061	0.00021904	0.00030426
	EX_acgam1p_e	0.00039719	0.00027173	0.00027343	0.00054176	0.00052476	0.00039525	0.00048969	0.00049195	0.00030683	0.00024956	0.00037882	0.00037239	0.0002779	0.00027946	0.00042943	0.00035181	0.00018207	0.00042778	0.00042143	0.00035115	0.00031086	0.00039743	0.00031808	0.00041792	0.00038056	0.00021846	0.0002718	0.00052121	0.00050541	0.00044455	0.00026368	0.00052773	0.00034417	0.0004608	0.0003341	0.00029879	0.00046272	0.00030405	0.00043471	0.00048396	0.00042871	0.00056024	0.00019533	0.00029992	0.00062263	0.00034674	0.00046925	0.00034113
	EX_tartr__D_e	0.00033995	0.00018492	0.00047626	0.0004479	0.00024455	0.0004042	0.00040269	0.00038728	0.00019979	0.00042346	0.00039669	0.00044097	0.00025021	0.00030654	0.00042988	0.00031864	0.00035577	0.00036235	0.00019543	0.00046862	0.00045191	0.00027246	0.00049155	0.0004078	0.00035454	0.00030255	0.00027345	0.00036725	0.00041697	0.0002091	0.0005489	0.00045241	0.00051878	0.00028952	0.00023268	0.0003742	0.00043951	0.00055456	0.00045535	0.00046504	0.00035462	0.00047378	0.00020291	0.00035635	0.00045152	0.00043626	0.00042534	0.00041669
	G3PAT180	0.00041896	0.00032688	0.00057325	0.00027212	7.32e-05	0.00039706	0.00037373	0.00037939	4.78e-05	0.00047594	6.41e-05	0.00046931	0.00042512	0.00039436	0.00034686	0.00041998	0.00026516	0.00031239	0.00038113	0.00056158	0.00015533	0.00030187	0.0011177	0.00038039	0.00031778	0.00038325	6.8e-05	0.00058898	5.08e-05	0.00047767	0.00047536	0.0004506	0.00041395	0.00050004	0.00043573	0.000342	0.00067135	0.00039512	0.00054215	0.00036455	0.00026725	0.00048004	0.00033719	0.00049558	0.00029462	0.00040315	7.28e-05	0.00070212
	SHCHF	3.65e-05	4.51e-05	3.86e-05	3.6e-05	3.3e-05	3.88e-05	4.45e-05	2.6e-05	3.4e-05	2.06e-05	1.84e-05	2.05e-05	2.86e-05	3.7e-05	3.18e-05	2.97e-05	2.75e-05	2.85e-05	0.00016942	4.68e-05	3.69e-05	0.00377996	2.5e-05	2.51e-05	3.16e-05	3.07e-05	0.00544041	3.53e-05	2.89e-05	2.01e-05	4.2e-05	2.62e-05	2.87e-05	0.00569328	3.3e-05	0.00057415	3.94e-05	0.00061769	2.91e-05	2.98e-05	0.00066155	3.76e-05	2.68e-05	3.28e-05	3.09e-05	4.71e-05	2.32e-05	0.00067268
	PDX5PS	3.67e-05	4.09e-05	2.67e-05	3.46e-05	2.97e-05	0.00498561	3.65e-05	3.6e-05	3.4e-05	3.56e-05	1.69e-05	3.24e-05	3.5e-05	3.19e-05	2.42e-05	4.14e-05	4.02e-05	0.00398599	2.05e-05	2.45e-05	3.69e-05	3.35e-05	3.47e-05	2.44e-05	2.67e-05	2.96e-05	3.67e-05	4.28e-05	2.58e-05	2.35e-05	3.11e-05	0.00482738	3.05e-05	3.13e-05	0.00363581	3.59e-05	2.41e-05	1.92e-05	5.07e-05	1.96e-05	3.88e-05	3.2e-05	3.72e-05	2.34e-05	2.38e-05	2.03e-05	4.05e-05	3.03e-05
	NNDMBRT	0.00041153	0.00051016	0.00054596	0.00030531	0.00039392	0.00040502	0.00026235	0.00041263	0.00038395	0.00049973	0.00015894	0.00054239	0.00055163	0.00023193	0.00020162	0.00037526	0.00043571	0.00046388	0.00034789	0.000506	0.0004414	0.00042346	0.00046604	0.00043629	0.00041967	0.00061507	0.00024571	0.00051814	0.00015874	0.00034261	0.00026467	0.00033379	0.00042654	0.00016918	0.0003654	6.48e-05	0.00055161	0.00057135	0.0003792	0.00019943	0.00033038	0.00049719	9.98e-05	0.00039842	0.00064995	0.00061914	0.00017568	0.00036584
	EAR141y	0.00059431	9.45e-05	8.87e-05	0.00056145	0.00038819	0.00043547	0.0005365	9.1e-05	0.00040776	0.00054396	0.00025133	0.00043162	0.0003917	0.00039593	0.00029468	0.00047098	0.00027432	0.0004302	0.00083821	0.00020603	0.00012665	0.00040865	0.00010272	0.00029129	0.00057891	0.0005851	0.00048505	0.00045847	0.00031838	0.00033741	9.38e-05	0.00047826	0.0004095	0.00064658	0.00010241	0.00042421	9.67e-05	0.00040672	0.00038006	0.00052918	0.00041159	0.00043506	0.00057581	0.00010966	0.00035648	0.00043636	0.00051296	0.00046054
	PSURIK	0.00045343	0	0	0.0005929	0.00062012	0.00044229	0	0	0.00040185	0.00059924	0.00030179	0.00054125	0.00082931	0.00063567	0.00054122	0.000197	0	0	0.00050764	0.00052144	0.00037997	0.00027179	0	0.00043349	0.00064106	0	0	0.00047764	0.00045251	0.00039986	0.00065399	0.00058196	0.00061106	0.00044258	0.0005082	0.00054038	0.00047936	0.00051683	0.00038122	0.00035964	0.0006104	0.00012285	0.00034701	0.00050054	0.00035644	0	0	0.00069394
	2DGULRGx	0.00023433	0.00013419	0.00040123	0.00017479	0.0002691	0.00031135	0.00039732	0.00052886	0.0001992	0.00022613	5.23e-05	0.00071983	0.00049432	0.00040744	0.00058674	0.00071079	0.00048756	0.0007045	0.00031674	0.0003032	0.00020655	0.00023757	0.00026593	0.00070251	0.00011863	0.00057004	0.00027289	0.00027324	0.0003268	0.00056284	0.00032553	0.00058607	0.00038894	5.93e-05	0.00032358	0.00057974	0.00051667	0.00048479	0.00015635	0.00024257	0.00023109	0.00029888	0.00016769	0.0002831	0.0003001	0.00064117	0.00049923	0.00059319
	MALDDH	0.00036773	0.00022718	0.000397	0.00030605	0.00049864	0.00036553	0.00043286	0.00047671	0.00029477	0.00036927	0.00028865	0.00043932	0.00039415	0.00035336	0.00035725	0.00042921	0.00034992	0.0003682	0.00045204	0.00037273	0.00034802	0.00024564	0.00044532	0.00019922	0.00049457	0.0003131	0.00025188	0.00031811	0.00039247	0.00050395	0.00040956	0.00032288	0.00041373	0.00038324	0.00036155	0.00035417	0.00041469	0.00053647	0.00034784	0.0003992	0.00022688	0.00043453	0.0002012	0.00040365	0.00034276	0.00048805	0.00036621	0.00029897
	EX_gam6p_e	0.00045485	0.00022353	0.00045216	0.00070994	0.00034791	0.00065338	0.00037445	0.00055665	0.00026872	0.00021452	0.00037444	0.00030556	0.0004642	0.00034514	0.00044692	0.0003726	0.00018643	0.00028895	0.00051223	0.0003873	0.00036406	0.00028552	0.00026473	0.00032342	0.00023772	0.00046466	0.00039543	0.00036661	0.00029141	0.00046925	0.0003662	0.00045121	0.00049091	0.00057067	0.00037347	0.00032411	0.00035859	0.00022954	0.00023261	0.00019049	0.00043944	0.00040424	0.00046145	0.00037418	0.00036108	0.00023753	0.00034022	0.00036238
	BMOCOS	0.0003629	0.00042405	0.00035553	0.00013249	0.0002383	0.00018543	0.00015633	0.00025992	0.00023737	0.00047068	0.0005669	0.00056964	0.00043865	0.00014023	0.0004302	0.00062558	0.00047013	0.0003936	0.00012785	0.00041365	0.0005707	0.00034442	0.00036533	0.0002923	0.00018484	0.00017874	0.00048967	0.00047532	0.00032328	0.00017995	0.00012388	0.00054229	0.00041292	0.00029812	0.0003495	0.00035663	0.00052218	0.0004328	0.00035098	0.00036322	0.00022641	0.00043377	0.00036248	0.00062373	0.00048636	0.00053923	0.00044096	0.00048826
	CRNDCAL2	0.00020042	0.00035374	0.000342	0.00044922	0.00044144	0.00013447	0.00034125	0.0003175	0.0004039	0.00047398	0.0004184	0.0003689	0.00036077	0.00042284	0.00034561	0.00039627	0.0004469	0.00031378	0.00039362	0.00050397	0.00045897	0.00042495	0.00033577	0.00036972	0.00040568	0.0003898	0.00035644	0.00037531	0.00040746	0.00017701	0.00038074	0.00040916	0.0001943	0.00015082	0.00030902	0.00046155	0.00048072	0.00050829	0.00049368	0.00042082	0.00043217	0.00043937	0.00042582	0.00038965	0.00038709	0.00032481	0.00019218	0.00039648
	YUMPS	0.00046987	0	0	0.00049602	0.00053607	0.00047195	0	0	0.00052116	0.00022604	0.00054102	0.00053049	0.00064547	0.00076747	0.00036706	0.00033501	0	0	0.00041183	0.00057252	0.00036522	0.00037751	0	0.00051315	0.00027597	0	0	0.00060547	0.00023062	0.00049046	0.00077889	0.00049607	0.00015449	0.00053442	0.0003942	0.00041466	0.00092488	0.00028875	8.19e-05	0.00053143	0.00048443	0.00074243	0.00057176	0.0006283	0.00049549	0	0	0.00032667
	DPCOAK	3.39e-05	2.37e-05	2.3e-05	3.13e-05	4.41e-05	2.73e-05	0.00494491	1.93e-05	2.94e-05	2.53e-05	0.0034188	2.55e-05	2.29e-05	3.56e-05	3.04e-05	1.49e-05	2.46e-05	1.9e-05	2.72e-05	2.95e-05	5.51e-05	3.62e-05	3.08e-05	3.1e-05	2.22e-05	3.3e-05	2.76e-05	2.73e-05	3.71e-05	2.43e-05	2.45e-05	4.23e-05	3.39e-05	3.5e-05	3.6e-05	3.17e-05	0.00364055	2.57e-05	1.79e-05	3.38e-05	3.63e-05	3.67e-05	3.42e-05	3.18e-05	0.00498952	2.59e-05	3.91e-05	2.01e-05
	3NTD4pp	0.00034933	0.0003897	0.0004797	0.00039655	0.00030789	0.00032681	0.0003682	0.00038098	0.00019706	0.00037866	0.00031068	0.00036789	0.00033209	0.00041799	0.00037874	0.00048923	0.00040497	0.00040895	0.00031769	0.00032887	0.0003666	0.0003484	0.00032754	0.00035885	0.00037095	0.00033789	0.00042088	0.00027914	0.00034234	0.00019398	0.000342	0.00035429	0.0003602	0.00031617	0.00038615	0.00045874	0.00041382	0.00030498	0.00034889	0.00038668	0.00041436	0.00040027	0.00040271	0.00041896	0.00049148	0.00031541	0.00037401	0.00030195
	EX_rmn_e	0.00057039	0.00018285	0.00018906	0.00025115	0.0005913	0.00015028	0.00025682	0.00045127	0.00045428	0.00034709	0.0003655	0.00034935	0.00044558	0.00049738	0.00051493	0.00041298	0.00034661	0.00033307	0.0004105	0.00033191	0.00022368	0.0003068	0.00057604	0.00016824	0.00053401	0.00045999	0.00023312	0.00034385	0.00042197	0.00054968	0.00050919	0.00024466	0.00031177	0.00034043	0.00035752	0.00025939	0.00021206	0.00028178	0.00052621	0.00037145	0.00043049	0.00035197	0.0003963	0.00048734	0.00018875	7.85e-05	0.00046682	0.00035497
	GALKr	0.00039786	0.00024082	0.00018843	0.00028777	0.00039677	0.00044693	0.00044957	0.00034829	0.00044465	0.00038938	0.00032963	0.00055324	0.00031007	0.0003305	0.00040318	0.00052971	0.00045498	0.00011708	0.00033055	0.00035942	0.0003815	0.00020814	0.00035544	0.00036394	0.00039893	0.00042727	0.00034288	0.00039296	0.00046109	0.00039135	0.00043281	0.00014903	0.00028768	0.00044331	0.00033774	0.00036346	0.00040078	0.00044672	0.00015053	0.0003398	0.00041421	0.00023205	0.00045736	0.00035402	0.00031981	0.00042457	0.00047998	0.00032474
	AAMYLpp	0.00033966	0.00024691	0.00029818	0.00047914	0.00033524	0.00040498	0.00038074	0.00043123	0.00026317	0.00032155	0.000326	0.00039677	0.00038164	0.00034982	0.00031165	0.00067655	0.00022958	0.00035327	0.00051938	0.00049429	0.00042986	0.00039879	0.00026855	0.00024059	0.00026025	0.0003377	0.00038509	0.00031765	0.00053976	0.00036348	0.00045202	0.00033466	0.00040168	0.00031135	0.00036367	0.00040388	0.0002963	0.00029575	0.00033055	0.00024595	0.00031854	0.00057323	0.00028846	0.00025838	0.0003827	0.00037705	0.00029308	0.00034721
	SHGO	0.00030342	0.00045782	0.00044983	0.00032457	0.00038843	0.00033216	0.00031379	0.00034396	0.0007633	0.00039345	0.00073305	0.00069316	0.00050232	7.36e-05	0.00029402	6.66e-05	0.00010821	0.00037957	0.00041783	0.00040608	0.00042608	0.00029726	0.00049482	0.00038112	0.00032122	0.00037787	0.00033119	0.00021625	0.00030183	6.28e-05	0.00053336	0.00029508	9.81e-05	0.00033179	0.00043046	0.00052111	0.00044979	6.77e-05	0.00064487	7.42e-05	0.00048853	0.00028596	0.00033121	0.00047498	0.00026125	0.00064691	0.0003358	0.00043209
	EX_acmum_e	0.00037355	0.00022628	0.00020968	0.00048298	0.00046166	0.00048528	0.00039666	0.00040863	0.00030785	0.00039791	0.00023377	0.00056434	0.0004897	0.00033339	0.00041666	0.00036567	0.00018318	0.00022618	0.00031356	0.00059286	0.00032207	0.00034665	0.00038236	0.00033545	0.00049403	0.00036801	0.00025791	0.00049564	0.00044904	0.00029306	0.00022244	0.00055506	0.00032793	0.00050257	0.00027293	0.00021027	0.00058528	0.00042398	0.00038616	0.00043174	0.00030044	0.00031911	0.00014509	0.00023628	0.00046708	0.00031389	0.00035766	0.00023544
	BALAt2pp	0.00037945	0.000413	0.00025555	0.00037154	0.00044715	0.00040432	0.00026685	0.00020022	0.00030861	0.00038099	0.00026966	0.00057234	0.00065005	0.000443	0.00041801	0.00037474	0.00033832	0.00017995	0.00042828	0.00033258	0.00033827	0.00031373	0.000351	0.00035179	0.00045736	0.00039425	0.00017024	0.00037768	0.00025089	0.0003676	0.00042535	0.00043254	0.00051813	0.00030901	0.00039607	0.00046165	0.00037633	0.00024481	0.00026781	0.00030833	0.00037662	0.00026059	0.00038198	0.00037259	0.00019516	0.00041755	0.00038275	0.00039924
	BWCOGDS2	0.00036753	0.00032003	0.00046032	0.00034026	0.00029751	0.00039036	0.00033108	0.00030999	0.00027203	0.00033114	0.00035663	0.00039818	0.00036964	0.00035777	0.00044552	0.00064503	0.00041665	0.00032352	0.00049111	0.00031243	0.00036406	0.00036316	0.00042668	0.00038954	0.00039008	0.00048482	0.00024159	0.0003042	0.00036028	0.00037151	0.00039623	0.00026642	0.00033606	0.00033524	0.000288	0.00022336	0.00029165	0.00026789	0.0003957	0.00045233	0.00028066	0.00046085	0.00052208	0.0002893	0.00036457	0.00018421	0.00031649	0.00036044
	EX_ser__D_e	0.00018645	0.00034396	0.00037965	0.00026123	0.00034182	0.00021101	0.0004831	0.00032481	0.00024178	0.00030774	0.00028331	0.00031991	0.00033958	0.00041249	0.00031395	0.00041524	0.00032881	0.00033324	0.00041778	0.00030088	0.0003419	0.00025084	0.00023853	0.00033502	0.00039882	0.00049817	0.00042471	0.0002935	0.00039746	0.00035534	0.00043667	0.00034884	0.00049338	0.00027173	0.00019587	0.00061359	0.00038711	0.00048086	0.0004868	0.00017359	0.00023197	0.00051446	0.00037762	0.00032157	0.00042758	0.00036296	0.00042619	0.0004992
	EX_inost_e	0.00037368	0.00017071	0.00044457	0.00015564	0.00041359	0.00035789	0.00039026	0.00042756	0.00036118	0.00037174	0.00047694	0.00049277	0.00048957	0.00047338	0.00054428	0.00035011	0.00036542	0.00045305	0.00036004	0.00041929	0.00040599	0.0004211	0.00048252	0.00033374	0.00051312	0.00040227	0.00016055	0.00039553	0.00042789	0.0002996	0.00043712	0.00020289	0.00028127	0.00044229	0.00017796	0.00017653	0.00043672	0.00019396	0.00040373	0.00037722	0.00028349	0.00038812	0.00040187	0.00015638	0.0001804	0.00014186	0.00034152	0.00012215
	23PDE4pp	0.00034881	0.00036253	0.00040467	0.00055523	0.0002864	0.00031593	0.0003288	0.00030357	0.00022744	0.00026311	0.00026959	0.00037002	0.00032123	0.0006346	0.00044824	0.00039881	0.00029718	0.00028316	0.00040073	0.00036013	0.00041146	0.00031255	0.00032806	0.00034169	0.00029101	0.0003678	0.00026396	0.00028139	0.00036633	0.00016795	0.00033701	0.000415	0.00039313	0.00026064	0.00033508	0.00038698	0.00035665	0.00030268	0.00041558	0.0002897	0.00045484	0.00031912	0.000386	0.00048041	0.00051132	0.00038742	0.00032324	0.00030377
	DMSOR2	0.0001302	0.00037634	0.00034067	0.00029534	0.00035081	0.00033369	0.00038956	0.00026593	0.00041668	0.00035807	0.00017562	0.00020605	0.00055601	0.00039234	0.0003488	0.00039968	0.00028847	0.00036446	0.00038781	0.00035312	0.00053507	0.00036165	0.00033093	0.00047189	0.00027079	0.000414	0.00046319	0.00023861	0.00033725	0.00026226	0.00041245	0.00041623	0.00020666	0.00037538	0.00014433	0.00049355	0.00032449	0.00026982	0.00037827	0.0003164	0.00060213	0.00056097	0.00040198	0.00019848	0.00022405	0.00037113	0.00032833	0.00042316
	3HPPPNH	0.00042477	0.00031193	0.00023685	0.00040599	0.00031919	0.00034634	0.00037539	0.0003488	0.00032859	0.00029833	0.00024662	0.00037701	0.00033628	0.00028413	0.00050538	0.00026123	0.00029621	0.00025617	0.00024731	0.00033617	0.00034166	0.00039784	0.00031708	0.00035574	0.00035402	0.0002538	0.00030815	0.00043482	0.00046808	0.00050472	0.00033665	0.00047716	0.00036952	0.00036858	0.00029905	0.00031303	0.00034607	0.00036356	0.00041346	0.00048527	0.00036019	0.00029957	0.00027115	0.00031491	0.00037066	0.00037601	0.0003853	0.00028781
	NTD1pp	0.00036849	0.00024097	0.00042593	0.00016528	0.00037794	0.00047804	0.00041807	0.00048809	0.00033316	0.00044301	0.00030999	0.00019395	0.00048854	0.00017365	0.00019034	0.00045074	0.00035713	0.0003846	0.00017983	0.00030502	0.00023394	0.00020628	0.00029327	0.00027606	0.00013568	0.00050033	0.0003361	0.000364	0.00019432	0.00036622	0.00042859	0.00042169	0.00034241	0.00033414	0.00044425	0.00064735	0.00049193	0.00032395	0.00033671	0.00044877	0.00033658	0.00033854	0.00049911	0.00047144	0.00050938	0.00018149	0.00043767	0.00017783
	S2FE2ST	0.00018337	0.00017509	0.00014525	0.00016434	0.00018174	0.00027185	0.00018037	0.00019439	0.00012973	0.00016998	0.00011981	0.00458963	0.00020216	0.00024791	0.00019903	0.0043925	9.11e-05	6.09e-05	0.0001496	0.0002168	0.00020441	0.00029655	0.00015366	0.0002372	0.00025112	0.00015977	0.00012355	0.0001438	0.00020045	0.00018019	0.00014826	0.00023107	0.00017406	0.00017484	0.00017514	0.00018942	0.00015547	0.00016897	0.00018024	0.00020596	0.00010295	0.00010385	0.00011283	6.81e-05	0.00019776	0.00020255	0.00024815	0.00018947
	RMNtex	0.00035186	0.00017819	0.00019794	0.00020099	0.00040025	0.00010075	0.00034585	0.00042652	0.0004975	0.00040894	0.00033395	0.00031586	0.00032385	0.00034865	0.00056077	0.00025731	0.00047133	0.00046695	0.00039561	0.00044572	0.00030956	0.00037121	0.00050299	9.25e-05	0.0005694	0.00045057	0.00017453	0.00035528	0.00042865	0.00042115	0.00055724	0.00017396	0.00035514	0.00027688	0.00026411	0.00030908	0.00015837	0.00036149	0.00042069	0.00032366	0.00037015	0.00039407	0.00050505	0.0004179	0.00020255	9.37e-05	0.00040063	0.00037807
	KG6PDC	0.0003616	0.00040619	0.00027318	0.00029465	0.00022112	0.00043195	0.00052649	0.00030703	0.00044971	0.00040761	0.00037064	0.00036051	0.00025674	0.00036414	0.0004314	0.0003761	0.00029028	0.00019744	0.00028743	0.00032557	0.00036256	0.00030463	0.00036541	0.00027321	0.00040167	0.00031476	0.00034851	0.00029167	0.00039767	0.00040021	0.0001677	0.00049806	0.00039286	0.00026408	0.00035224	0.00040884	0.00039579	0.00040481	0.00030981	0.00028386	0.00035946	0.0004026	0.0001774	0.00035151	0.00046171	0.0003952	0.0002418	0.00024616
	GLYC2Pabcpp	0.00033255	0.0003392	0.00038905	0.00021307	0.00037438	0.00026585	0.00031594	0.00023099	0.00023908	0.00039458	0.00033192	0.00041116	0.00039528	0.00028427	0.00035166	0.00035808	0.00051791	0.00037231	0.00025637	0.00043002	0.00032324	0.00045409	0.00036673	0.00036488	0.00023432	0.00023288	0.0004948	0.00031368	0.00046588	0.00027201	0.00029868	0.00034287	0.00047849	0.00024619	0.00035325	0.00036052	0.0003701	0.00036012	0.00033863	0.00027529	0.00027851	0.00040381	0.00036792	0.00030531	0.0003075	0.00029761	0.00037164	0.0003991
	EX_dmso_e	0.00024939	0.00032657	0.00036974	0.00023171	0.00022781	0.00036748	0.0003711	0.00057957	0.00038678	0.00050315	0.00040914	0.00048322	0.00020846	0.0004262	0.00038364	0.00042501	0.00034648	0.00039408	0.00026996	0.00039398	0.00020761	0.00016231	0.00038015	0.00023371	0.00032108	0.00063434	0.00036037	0.00039347	0.00027297	0.00028557	0.00018381	0.00042287	0.00042187	0.00034422	0.00017823	0.00013628	0.00034181	0.00022187	0.00047916	0.00034137	0.0002758	0.00026423	0.0001576	0.00035784	0.00052693	0.0002921	0.00037829	0.0003069
	GPDDA5	0.00033844	0.00027218	0.00046814	0.000274	0.00028799	0.00039648	0.0002239	0.00035772	0.000311	0.000268	0.00029992	0.00045215	0.00038208	0.00043181	0.00036184	0.00035974	0.00032141	0.00035072	0.00026387	0.00042058	0.00044218	0.00039347	0.00023706	0.00042744	0.00032996	0.00032078	0.00024154	0.00024395	0.00038377	0.00022931	0.00041631	0.00029953	0.00031594	0.00023919	0.00036655	0.00036292	0.00040657	0.00042394	0.00034333	0.0002752	0.00035534	0.00036835	0.00046589	0.00036108	0.00036427	0.00037069	0.00030082	0.00021418
	GLYCLTt2rpp	0.00033518	0.00023312	0.00036591	0.00035303	0.00050241	0.00048788	0.00048298	0.00045112	0.00022023	0.00042545	0.0003682	0.00037995	0.00040741	0.0002525	0.00022291	0.00042549	0.00021189	0.00034971	0.00024445	0.00034084	0.00041192	0.00029525	0.00032538	0.00034607	0.00015962	0.00052042	0.00037947	0.00037367	0.00016236	0.00026231	0.00033489	0.00039779	0.00059503	0.00035133	0.00016821	0.00020937	0.00065761	0.0002881	0.00034564	0.00025486	0.00044618	0.00050463	0.00028434	0.00021351	0.00041624	0.00024459	0.00025212	0.00041054
	UDPG4E	0.00040969	0.00020004	0.00013708	0.00031666	0.00035663	0.00040643	0.0004726	0.00037521	0.00038153	0.00031853	0.00034832	0.0004347	0.00034728	0.00027864	0.00029736	0.0003423	0.00037948	0.00011832	0.00039602	0.00031739	0.00047896	0.00018265	0.00033348	0.0003422	0.00050446	0.00037931	0.00028532	0.00038978	0.0004118	0.00040704	0.00039495	0.00015063	0.0002582	0.00027588	0.00045987	0.00029255	0.00042275	0.00038133	0.0001688	0.00039387	0.00045299	0.00016323	0.00036341	0.0003632	0.00037052	0.00044603	0.0003416	0.0004072
	UMPtex	0.00028679	0.00022179	0.00021859	0.00030007	0.00025874	0.00029159	0.00040161	0.00035623	0.000366	0.00033798	0.0003791	0.00038646	0.00045675	0.00033972	0.00043464	0.00026442	0.00039748	0.00038904	0.00033636	0.00035937	0.00023869	0.00037334	0.00035161	0.00042184	0.00037048	0.00030537	0.00041103	0.00027132	0.00026852	0.00039933	0.00050457	0.00028072	0.00046792	0.00029093	0.00027198	0.00028969	0.00039021	0.00030354	0.00037705	0.00026077	0.00027796	0.00030908	0.00045463	0.00026038	0.00029609	0.00033556	0.00040925	0.00035856
	RIBabcpp	0.00029502	0.00039346	0.00036428	0.00031663	0.00032589	0.00025979	0.00042606	0.00025521	0.0004031	0.00033163	0.00064037	0.00053856	0.00033532	0.00037983	0.00038481	0.00043057	0.00034208	0.00021279	0.00037029	0.00022246	0.00036375	0.00035513	0.00021288	0.00039678	0.00035314	0.00036308	0.00018843	0.00030329	0.00025881	0.00037051	0.00042429	0.00037084	0.00031572	0.00034358	0.00043074	0.00023589	0.00036732	0.00046578	0.00019577	0.00027702	0.00032106	0.00023319	0.00030787	0.00037881	0.00018047	0.00045471	0.00029821	0.00041654
	EX_ag_e	0.00033386	0.00041696	0.00033114	0.00041754	0.00031241	6.73e-05	0.00020531	0.00028279	0.00055236	0.00039808	0.00045748	0.00031843	0.00055414	0.00022418	0.00010378	0.00022821	0.00045533	0.00017993	0.0002567	0.00021802	0.00026112	0.0003793	0.00051697	0.0001266	0.00033307	0.00029682	0.00062615	0.00028014	0.00049009	7.24e-05	7.32e-05	0.00038171	0.00040155	0.00035096	0.0003824	9.91e-07	0.00043817	0.0005218	0.00013428	0.00019341	0.00041995	0.00012684	0.00029443	0.00048376	0.00181453	8.77e-05	0.00038131	0.00018509
	O16GLCT2	0.00034736	0.00020565	0.00036863	0.00013772	0.00029596	0.00215625	0.00025028	0.00035372	0.00021761	0.00033095	0.0003216	0.00021641	0.00019347	0.00013828	0.00017976	0.00029666	0.0001802	0.00025053	0.00021577	0.00051133	0.00024625	0.0002078	0.0004423	0.00023781	0.00019125	0.00022075	0.0002858	0.0002816	0.00037554	0.00018194	0.00023613	0.00036765	0.00232154	0.00012361	0.00031656	0.00020968	0.00033527	0.00016925	0.00024757	0.00027363	0.00017485	0.00042507	0.00014175	8.46e-05	0.00027613	0.00024238	0.00022759	0.00016609
	GAL1PPpp	0.00039056	0.00016975	0.00014766	0.00040888	0.00044369	0.00038121	0.0003683	0.00034811	0.00042048	0.00039616	0.00038782	0.00033584	0.00031233	0.00028752	0.00039964	0.00044726	0.00040624	0.00012111	0.00042094	0.00041691	0.00047612	0.0001617	0.00026843	0.00030259	0.0004571	0.00024464	0.00032127	0.00037842	0.00032847	0.00037438	0.00034522	0.00017991	0.00036662	0.00031656	0.00033328	0.00046387	0.00034564	0.00034517	0.00023394	0.00032706	0.00033744	0.00023416	0.00037194	0.00033972	0.00043029	0.00034298	0.00031331	0.00039075
	GAMAN6Ptex	0.00038175	0.00024267	0.00040292	0.0004185	0.00039191	0.00037672	0.00044234	0.00045291	0.00028267	0.00022711	0.00027681	0.00031314	0.0004332	0.00029475	0.00043413	0.0003494	0.00028524	0.00032121	0.00030301	0.00039068	0.00041861	0.00029264	0.00030028	0.00026841	0.00025661	0.00033938	0.0004223	0.00030197	0.00020884	0.00050018	0.00032748	0.00036482	0.00049315	0.00026671	0.00030721	0.00029665	0.00035923	0.00026256	0.00033999	0.00025844	0.0003571	0.00028261	0.00041282	0.00033	0.00028665	0.0002161	0.00045879	0.00032171
	PPM	0.00015286	0.00016007	7.83e-05	0.00023953	0.00017013	0.00054847	0.00025635	0.00012632	0.00047809	0.00035201	0.00012555	0.0003241	0.00029969	0.00034368	0.00046733	0.0004282	0.00052691	0.00040734	0.00050027	0.0004555	9.92e-05	0.00035525	0.00048787	0.00049472	0.0003288	0.00050783	0.00040253	9.29e-05	0.00015916	0.00044729	0.00037048	0.00042662	0.00033065	0.00058252	0.00014362	0.00027375	0.00025731	0.00031961	0.00036023	0.00012207	0.00015037	0.0001478	0.00044426	0.00050508	0.00055203	0.00047182	0.00040865	0.00035705
	BGLA1	0.00022516	0.00042468	0.00049617	0.00058091	0.00036988	0.00020913	0.00044062	0.00034726	0.00014758	9.77e-05	0.00046647	0.00023423	0.00027154	0.00039859	0.00014667	0.0003943	0.00018154	0.00037976	0.00038164	0.0003572	0.00026052	0.0002258	0.00028204	0.00022466	0.00033297	0.00039648	0.00029847	0.00028746	0.00038049	0.00023853	0.00032642	0.00045646	0.00039579	0.00029898	0.00025818	0.00044796	0.00041037	0.00011497	0.00044483	0.00031172	0.00013909	0.00049796	0.00035078	0.00053264	0.00053993	0.00022755	0.00024904	0.00048335
	EX_galt_e	0.00044607	0.00037095	0.00030241	0.00019758	0.00036457	8.93e-05	0.0003879	0.00039358	0.00031757	0.00018304	0.00034955	0.0006302	0.0003328	0.00053907	0.00028621	0.00050733	0.00036528	0.00036291	0.0004885	0.00013786	0.00039373	0.00046372	0.0002471	0.00035494	0.00021857	0.00025798	0.0001548	0.00038986	0.00056814	0.00024976	0.00024555	0.00035875	0.0003695	0.00029873	0.0001319	0.0004185	0.00025858	0.00016651	0.0003017	5.54e-05	0.00022623	0.0004028	0.00062911	0.00013328	0.00022936	0.00044198	0.0004978	0.00049733
	EX_gal1p_e	0.00030897	0.00029658	0.00024106	0.00026266	0.00031271	0.00033543	0.00035917	0.00030809	0.0002704	0.00028499	0.00036968	0.00018098	0.00036551	0.00029955	0.00035779	0.00037802	0.00019811	0.0005962	0.00047675	0.00032692	0.00043516	0.00029684	0.00027612	0.00047032	0.00019174	0.00040977	0.00039763	0.00036219	0.00040317	0.00027162	0.00025464	0.00040004	0.00050704	0.00021351	0.00036458	0.00050639	0.00027969	9.61e-05	0.00019766	0.0003965	0.00048992	0.00027012	0.00023136	0.00024906	0.00049366	0.00038863	0.00030349	0.00025561
	GTPCI	2.78e-05	4.04e-05	1.92e-05	3.25e-05	2.77e-05	2.91e-05	3.59e-05	3.33e-05	2.42e-05	3.89e-05	4.95e-05	5.3e-05	3.26e-05	3.21e-05	2.74e-05	3.91e-05	2.46e-05	4.34e-05	4.5e-05	4.02e-05	2.56e-05	1.42e-05	3.01e-05	0.00512104	3.74e-05	2.62e-05	3.42e-05	1.57e-05	3.83e-05	3.23e-05	2.28e-05	1.89e-05	2.85e-05	3.75e-05	3.22e-05	2.61e-05	0.00508368	3.9e-05	2.16e-05	3.99e-05	5.6e-05	0.00482743	3.53e-05	3.85e-05	4.1e-05	2.68e-05	3.23e-05	2.95e-05
	IMPtex	0.00032903	0.00024847	0.00028334	0.00033289	0.00019465	0.00033433	0.00042249	0.00036974	0.00029469	0.00036207	0.00026024	0.00034214	0.00055445	0.00031267	0.00041104	0.00027781	0.00030858	0.00030556	0.00033919	0.00035038	0.00038813	0.00032805	0.00024585	0.00036294	0.00024164	0.00034799	0.00024824	0.00026758	0.00031205	0.00043151	0.00035682	0.00044646	0.00032155	0.00028564	0.00025799	0.00046684	0.00041138	0.0002983	0.00036174	0.00022992	0.0003344	0.00027885	0.00023167	0.00034701	0.00025858	0.00031574	0.00043585	0.0004582
	EX_ppal_e	0.00022016	0.00020341	0.00044121	0.00025631	0.0002773	0.00056168	0.00020433	0.00044032	0.0004167	0.00028169	0.00018862	0.00022812	0.00040673	0.00035699	0.00040559	0.00049137	0.00014325	0.00034058	0.00019598	0.00052643	0.00041687	0.00040826	0.00018316	0.0004015	0.00027032	0.00026808	0.00029407	0.00030609	0.00041239	0.00027882	0.00024839	0.00015659	0.00027829	0.00043931	0.0002553	0.00051835	0.00029729	0.00033913	0.00041779	0.00033955	0.0003477	0.0003534	0.0003321	0.00023324	0.00035741	0.00039251	0.00040224	0.0002394
	CLtipp	0.00045411	0.00025887	0.00032604	0.00028735	0.00035566	0.0003439	0.00029858	0.00036023	0.00026564	0.00018507	0.00019613	0.00025356	0.0003723	0.00018467	0.00021386	0.00028549	0.00028414	0.0001994	0.00023391	0.00032567	0.00031589	0.00033901	0.00038982	0.00037711	0.00030583	0.00027397	0.0002129	0.00033886	0.00032934	0.00027171	0.00014095	0.00034584	0.00032745	0.00012356	0.000361	0.00019635	0.00033958	0.0003094	0.00034033	0.00029912	0.00033165	0.00227878	0.00028477	0.00030495	0.0003214	0.0003102	0.00037338	0.00016205
	EX_fecrm_un_e	0.00024751	0.00035901	0.00040876	0.00019861	0.0002144	0.00035743	0.00027935	0.00031994	0.00027941	0.00016268	0.00014439	0.00027236	0.00039782	0.00043303	0.00041455	0.00037685	0.00014143	0.00020653	0.00030815	0.0003812	0.00051602	0.0007267	0.00025699	0.00041607	0.00013873	0.00020807	0.00044111	0.00013834	0.00018927	0.00021971	0.00038789	0.00031042	0.00028489	0.00043281	0.000237	0.00048615	0.00026083	0.00041744	0.00038869	0.00026884	0.00027727	0.00055599	0.0004699	0.00023898	0.0004549	0.00047518	0.00039643	0.00016154
	ASCBPL	0.00032776	0.00030879	0.00022698	0.00017073	0.00021808	0.0003735	0.00037626	0.00031399	0.00035614	0.00030483	0.00036818	0.00032203	0.00022964	0.00033362	0.00048199	0.00038832	0.00037672	0.00021882	0.00023286	0.0004301	0.00044761	0.00029352	0.00035199	0.00028276	0.00032565	0.0004699	0.00025955	0.00034741	0.0003603	0.00041106	0.00027435	0.00053168	0.0005959	0.00025859	0.00025891	0.00024498	0.00029976	0.00036597	0.00033375	0.00032191	0.00041029	0.00030474	0.00028691	0.00024035	0.00030341	0.00031131	0.00021897	0.00035774
	UGLT	0.00047439	0.00014164	0.00012817	0.00043127	0.00036515	0.00028625	0.00034633	0.00030262	0.00042227	0.00033258	0.00039249	0.00042465	0.00031691	0.00028857	0.00023814	0.00051591	0.0003495	0.00012209	0.00029411	0.00036338	0.00032954	0.00020289	0.0003895	0.00041647	0.0003664	0.00025475	0.00028313	0.0003005	0.00039212	0.00034008	0.00038218	0.00023368	0.00040375	0.00029424	0.00030092	0.00020783	0.00047517	0.00039462	0.00022352	0.00038193	0.00038919	0.00013317	0.00034491	0.00039354	0.00034661	0.00035791	0.00039103	0.00032785
	LPLIPAL2ATE141	0.0003802	0.00012827	0.00034989	0.0001693	0.00030133	0.00040227	0.00028489	0.00027519	0.00033596	0.00025531	0.00037129	0.00058875	0.00017774	0.00015893	0.00024811	0.00037611	0.00038934	0.00041544	0.00048673	0.00050605	0.00027528	0.00031975	0.00036366	0.00053239	0.00045318	0.0003085	0.00018249	0.00025564	0.00016295	0.00021422	0.0004251	0.00017026	0.00044354	0.00038472	0.00016515	0.00012191	0.00022457	0.00021031	0.00038067	0.00037134	0.00063291	0.00059804	0.00040464	0.00033835	0.00031027	0.00031891	0.00026801	0.00017368
	EX_mn2_e	3.01e-05	2.89e-05	3.4e-05	3.3e-05	2.51e-05	3.31e-05	2.15e-05	4.72e-05	2.16e-05	1.9e-05	3.22e-05	2.41e-05	3.09e-05	3.16e-05	4.48e-05	2.65e-05	4.04e-05	2e-05	2.79e-05	3.49e-05	6.12e-05	2.45e-05	2.81e-05	4.29e-05	1.5e-05	3.01e-05	3.21e-05	6.82e-05	3e-05	0.00524004	5.35e-05	0.0046124	6.39e-05	4.96e-05	4.32e-05	4.62e-05	4.13e-05	2.86e-05	3.57e-05	2.78e-05	3.53e-05	3.53e-05	2.98e-05	0.00493598	2.55e-05	2.3e-05	2.74e-05	2.52e-05
	NTD11pp	0.00024414	0.00017253	0.00034343	0.00038576	0.00034337	0.00026206	0.00031759	0.00040122	0.0003132	0.00031624	0.00025762	0.00038047	0.00037224	0.00039165	0.00035792	0.00032196	0.00035121	0.00033119	0.00035114	0.00039548	0.00041224	0.00030731	0.00031374	0.00034391	0.0002799	0.00041258	0.000343	0.00019228	0.00024744	0.00028459	0.00032744	0.00037936	0.00038589	0.00030202	0.00027376	0.00032345	0.0002908	0.0002768	0.00036577	0.00024794	0.00031092	0.00027551	0.00035425	0.00028434	0.00032844	0.00034039	0.00040043	0.00030877
	EX_r5p_e	0.00040682	0.0004614	0.00034627	0.00039	0.00041859	0.00041189	0.00038454	2.35e-05	0.00040882	0.00045087	0.00039435	0.00042656	0.00030902	0.00040877	0.0003587	0.00036665	0.00040188	2.86e-05	0.00031041	7.67e-05	0.00043641	0.00034605	0.00050784	0.00035948	0.00036864	0.00044986	3.93e-05	0.00035695	2.03e-05	0.00042402	0.00033616	0.00033812	0.00038249	0.000399	0.00033039	0.00044484	0.0004386	0.00034682	2.76e-05	0.00044576	0.0003139	6.56e-05	0.00024688	0.00051175	7.73e-05	0.00028276	0.00033528	0.00041696
	RMI	0.00035802	0.0002741	0.00019742	8.19e-05	0.00056854	0.00012497	0.00040735	0.00041688	0.00033307	0.00030623	0.00036622	0.00029912	0.00041416	0.00032529	0.00051489	0.00039647	0.00035249	0.00031423	0.0004138	0.00030385	0.00017321	0.00029013	0.00027494	0.00016349	0.00053193	0.00034852	0.0001857	0.00039779	0.00035232	0.00036706	0.00037113	0.00012809	0.00028774	0.00034989	0.00028145	0.00026269	0.00017844	0.00027003	0.00043284	0.00033045	0.00039274	0.0002862	0.00039923	0.00044964	0.0002444	0.00011311	0.00046585	0.00033457
	CRNCDH	0.00032522	0.00029636	0.00029273	0.00028786	0.00039266	0.00022167	0.00038748	0.00027484	0.00027524	0.00036375	0.00033912	0.00033497	0.00028991	0.00038286	0.0002819	0.00040527	0.00043895	0.00035278	0.00032528	0.00035467	0.00029151	0.00041608	0.00032691	0.00027906	0.00035014	0.00033345	0.00031929	0.00026216	0.00033238	0.00021279	0.00040177	0.00033965	0.00024853	0.0002131	0.00024786	0.000363	0.00040591	0.00032524	0.00030325	0.00024735	0.00037505	0.00039063	0.00034035	0.00036619	0.00044972	0.0003353	0.00025746	0.00022784
	CU1abcpp	0.00025853	0.00029634	0.0007958	1.18e-06	0.00047955	0	0.00031531	0.00059654	0	0.00025585	0.00028962	0.00041598	0.00046248	0.00037337	1.17e-06	0.00033115	0.00056075	0.00047346	0.00030671	0.00033566	0.00023239	0.00029684	0.00072552	0.00022535	1.73e-06	0.00021721	0.0003743	0.00029332	0.0008138	0	0	0.00049999	1.18e-06	0.00043076	0.00023434	0.00049954	0.00046948	0.00031121	0	0.0002106	0.00034881	0.00099691	0.00025492	0.00048293	0	0.00026301	0.0007464	0.0002357
	EX_lcts_e	0.00031746	0.00013399	0.00034198	0.00037844	0.0002501	0.00044162	0.00033639	0.00040248	0.00041699	0.00035561	0.00014463	0.00033912	0.00034339	0.0003642	0.00047674	0.00036565	0.00037433	0.00032665	0.00012681	0.00015035	0.00039548	0.00040507	0.00030489	0.00029662	0.00018251	0.00033743	0.00040018	9.5e-05	0.00036952	0.00036425	0.00015377	0.00031482	0.00033687	0.00028747	0.00034958	0.00042679	0.00031898	0.00030581	0.00038655	0.00036064	0.00042346	0.00038915	0.00044872	0.00029913	0.00043802	0.00014345	0.00028271	0.00022595
	R5PPpp	0.00035784	0.00044578	0.00035644	0.00029879	0.00034051	0.00044049	0.00036275	7.21e-05	0.00054027	0.00028961	0.00033608	0.00032604	0.00034298	0.0002554	0.00026885	0.00041443	0.00036091	9.45e-05	0.00038807	5.78e-05	0.00035547	0.00035132	0.00031772	0.00031931	0.00041758	0.00038279	5.06e-05	0.00053367	2.37e-05	0.00043181	0.00031782	0.00028359	0.00037683	0.0004294	0.00051454	0.0002896	0.00040397	0.00041454	6.98e-05	0.00050783	0.00043863	0.00014702	0.00034372	0.00045071	7.41e-05	0.00029981	0.00032011	0.00036653
	PSP_Lpp	0.00048791	0.00030458	0.00039337	0.00024502	0.00027625	0.0003273	0.00033434	0.00033361	0.00020053	0.00020809	0.00037563	0.00032876	0.00043634	0.00034252	0.00037636	0.00033773	0.00025418	0.00026731	0.00028993	0.00031291	0.00030772	0.00029618	0.00030418	0.00035204	0.0003394	0.00023462	0.00026153	0.00031946	0.00023699	0.00039006	0.0003508	0.00050438	0.00050753	0.00033189	0.00023598	0.00033988	0.00037234	0.00039287	0.00036439	0.00025405	0.00030217	0.00037219	0.00024843	0.00022082	0.00034298	0.00022394	0.00033092	0.0003213
	X5PL3E	0.00056645	0.00031294	0.00045031	0.00026167	0.00018867	0.00035418	0.00051377	0.00025264	0.00026981	0.00031911	0.00029663	0.00042606	0.00027093	0.00035495	0.0004054	0.00027945	0.00020458	0.000175	0.00021788	0.00047153	0.00027846	0.00023953	0.00029592	0.00032203	0.00032836	0.00052834	0.0002618	0.00018421	0.00035978	0.00022669	0.00024675	0.00044449	0.00036523	0.00028751	0.00019976	0.00026332	0.00020401	0.00051394	0.00032513	0.00024241	0.0003126	0.000379	0.00033629	0.00020856	0.00043333	0.0003808	0.00018768	0.00037765
	MALTHXtexi	0.00029258	0.00037999	0.00038297	0.00020877	0.00023234	0.00025691	0.00034558	0.00023754	0.0001923	0.0002434	0.00041609	0.00025805	0.00022435	0.0003477	0.00030652	0.00039174	0.00030509	0.00034624	0.00030189	0.00043216	0.00029018	0.00024171	0.00022752	0.00033689	0.00026926	0.00026909	0.00025115	0.00034621	0.00039408	0.0002801	0.00041949	0.00045083	0.00050721	0.0003577	0.00029539	0.00044246	0.00022061	0.0003747	0.00030692	0.00033332	0.00028023	0.00025993	0.0002523	0.0003397	0.00051395	0.00042681	0.00026046	0.00024374
	GAM6Pt6_2pp	0.00031458	0.00015096	0.00037519	0.00040406	0.0002308	0.00031203	0.0003784	0.00042967	0.00026484	0.00022162	0.00034084	0.0002658	0.00031501	0.00034936	0.0004639	0.0004674	0.00020278	0.0001734	0.00030044	0.00032526	0.00044084	0.00028411	0.000267	0.00024367	0.00019662	0.00034306	0.00028185	0.00028249	0.00028351	0.00048099	0.00029192	0.00038817	0.0003963	0.00032232	0.0005229	0.00025476	0.00023378	0.00024513	0.00032381	0.00027736	0.00031919	0.00035481	0.00041322	0.00032507	0.0004364	0.00016435	0.00028903	0.00033143
	LIPOCT	0.00026301	0.00032058	0.00034866	0.00032481	0.00034607	0.00035372	0.00032294	0.00026927	0.00024698	0.00030598	0.00038591	0.00030929	0.00042098	0.00031676	0.00034177	0.00028878	0.00035764	0.00033552	0.00022483	0.0004419	0.00038511	0.00032652	0.0003229	0.00028062	0.00026002	0.00027222	0.0001658	0.00034619	0.00025738	0.00033426	0.00035366	0.00022598	0.00017544	0.0002873	0.00031031	0.00034685	0.00038192	0.00036842	0.00032136	0.00032505	0.00029261	0.00022354	0.00038201	0.00033634	0.00022681	0.00033756	0.00044813	0.0003254
	RMK	0.00033933	0.00035397	0.00017734	0.00013017	0.00046368	0.00010316	0.00028453	0.00038786	0.00050682	0.00039411	0.00047993	0.0003004	0.00041895	0.00036259	0.00041807	0.0002504	0.00035996	0.00042801	0.00029448	0.000277	0.00022996	0.00035307	0.00052962	0.00016377	0.00043441	0.00033445	0.00010386	0.00027113	0.0002717	0.00025644	0.00049143	0.00013858	0.00029208	0.00029449	0.00042912	0.00024274	0.00015761	0.00022274	0.00037753	0.00035151	0.00028547	0.00025012	0.00028484	0.00038238	0.00019187	8e-05	0.00051835	0.00039618
	EX_manglyc_e	0.00023144	0.00037146	0.00035017	0.00027757	0.00022912	0.00041801	0.00038256	0.00026403	0.00023688	0.00011287	0.00018705	0.00029622	0.00030503	0.00035002	0.0002348	0.00029144	0.00030829	0.00012407	0.00041689	0.00026284	0.00024208	0.00030549	0.00030944	0.0002843	0.00036056	0.00031472	0.00024313	0.00024268	0.00022581	0.00034773	0.00024154	0.0004909	0.00050957	0.00030178	0.00024239	0.0003515	0.00024123	0.00045572	0.00044902	0.00016749	0.00031852	0.0003175	0.00059078	0.00044208	0.00046183	0.00036262	0.00040889	0.00032926
	EX_udpacgal_e	0.00034626	0.00043113	0.00034093	0.00029961	0.00045039	0.0002343	0.00035305	0.00041728	0.00021	0.00021895	0.00029677	0.00028032	0.00035885	0.00020385	0.00034405	0.00045981	0.00024599	0.00029461	0.00024512	0.00030719	0.00024546	0.00038254	0.00031323	0.00025886	0.00037322	0.0002214	0.00033482	0.00024091	0.00030517	0.00033548	0.00026278	0.00030306	0.00034063	0.00023399	0.0002999	0.00037786	0.00030625	0.00035867	0.00037897	0.00027297	0.0002462	0.00032417	0.00033678	0.00024605	0.0002999	0.00036209	0.00033761	0.00022822
	EX_galur_e	0.00038466	0.00031485	0.00030637	0.00032548	0.00031616	0.00033689	0.00040732	0.00037899	0.00030376	0.00024119	0.00024619	0.0003976	0.00037278	0.00024194	0.00026225	0.00022861	0.00031622	0.00024741	0.0002231	0.00037148	0.00035991	0.00037495	0.00028948	0.00032326	0.00029287	0.00020541	0.00030417	0.0003199	0.00024505	0.00032034	0.00027973	0.00037442	0.00021582	0.00035711	0.00027396	0.00025555	0.00032128	0.00039542	0.00038293	0.00018054	0.00034509	0.00037276	0.00023478	0.00027402	0.00044	0.00032167	0.00030582	0.00022919
	CH4tex	0.00030175	0.00024767	0.00025208	0.00023426	0.00033004	0.00020994	0.00029997	0.00037054	0.00026246	0.00032959	0.00042457	0.00032378	0.0002121	0.00033129	0.00034011	0.00028295	0.00035403	0.00029862	0.00043008	0.00039442	0.0002912	0.0003622	0.00035244	0.0003393	0.0003332	0.00024426	0.00026774	0.00025664	0.00031279	0.00035189	0.00027037	0.00034941	0.00033335	0.00029593	0.00034955	0.00030655	0.00036207	0.00027158	0.00027944	0.00029228	0.00030717	0.00024354	0.00031289	0.0001812	0.00043652	0.00033387	0.00037307	0.00032919
	TAGURr	0.00033668	0.00034123	0.00026165	0.00027417	0.00028557	0.00038518	0.00034366	0.00029636	0.00035351	0.00041434	0.00031913	0.00036192	0.00026177	0.00037005	0.00036821	0.00034327	0.00030861	0.00028195	0.00028921	0.00036837	0.00036019	0.00031749	0.00026593	0.00035959	0.00018696	0.00023569	0.00027103	0.00026593	0.00038483	0.00033337	0.00026693	0.00030988	0.00024648	0.00025504	0.00028161	0.00031381	0.00037288	0.00030487	0.00029189	0.00030037	0.00027522	0.00039127	0.0002223	0.00026167	0.00028993	0.00028652	0.00024216	0.00027675
	NO3t7pp	0.00037658	0.00030288	0.0003999	0.00020835	0.00022638	0.00038726	0.00031441	0.00037041	0.00015974	0.00029383	0.00041718	0.00016915	0.00044195	0.00039393	0.00035315	0.00028915	0.00032099	0.00038269	0.00037088	0.00033805	0.00030678	0.00042944	0.000297	0.00018611	0.00036441	0.00032324	0.00030881	0.00035388	0.00038486	0.00030597	0.00037112	0.00044636	0.00029792	0.00029214	0.00037369	0.00032813	0.00016016	0.00012872	0.0003632	0.00030309	0.00027284	0.00027009	0.00030662	0.00016867	0.00031247	0.0003038	0.00041013	0.00015226
	TMAOtex	0.00028868	0.00033219	0.00030562	0.00034123	0.00032363	0.00021838	0.0003351	0.00025596	0.00034932	0.00021335	0.0003892	0.0002649	0.00029432	0.00040552	0.00027112	0.00038545	0.00037483	0.00027156	0.00028335	0.0003225	0.00035947	0.00037502	0.00028636	0.00026022	0.00023565	0.00037827	0.00030155	0.00029571	0.00033347	0.00025334	0.000353	0.00022405	0.00048204	0.00041935	0.0002944	0.00039399	0.00031591	0.0002693	0.00030688	0.00033142	0.00031343	0.00033574	0.00029289	0.00032295	0.00025952	0.00018566	0.00024761	0.0003006
	HSST	7.04e-05	0.00055292	6.55e-05	0.00046745	0.00052509	5.76e-05	0.00039948	4.98e-05	4.93e-05	0.0005258	0.00050795	0.00059144	7.6e-05	0.00037193	4.97e-05	5.52e-05	4.27e-05	0.00051087	0.00050489	0.00043775	0.00053604	4.09e-05	3.92e-05	0.00054856	0.0004613	5.33e-05	5.61e-05	0.00050127	5.94e-05	0.00046121	4.99e-05	4.99e-05	4.77e-05	0.00048653	0.00052262	0.00053986	0.00049834	0.00047887	4.52e-05	4.62e-05	0.00046652	0.00050699	0.00050186	0.00049155	4.9e-05	0.00046266	5e-05	0.00051756
	GAMtex	0.00021853	0.00016605	0.00035962	0.00019053	0.00018939	0.00033931	0.00036259	0.0003768	0.00042194	0.00053531	0.00014229	0.00026547	0.00027708	0.000314	0.00029813	0.0004058	0.00036218	0.00042063	0.0002648	0.00029224	0.000309	0.00030242	0.00026701	0.00040626	0.00017775	0.00039448	0.0003035	0.00018804	0.0004256	0.00028069	0.00038305	0.00026433	0.00033535	0.0002894	0.00020065	0.00031385	0.00025264	0.00030169	0.00026806	0.00027196	0.00035193	0.00026201	0.00054061	0.00027719	0.00032162	0.00026444	0.00031421	0.00022046
	DHBSZ3FEabcpp	0.00046263	0.00093913	0.00035745	7.5e-05	0.00036249	0.00020229	0.00024293	0.00031143	0.00083985	0.00022186	0.00023235	0.00012684	0.00019705	8.26e-05	8.28e-05	0.000223	0.00027363	0.00034346	0.0001003	0.00038724	0.00017123	0.00010763	0.00045623	0.00034395	0.00011328	0.00018181	0.00024922	0.00080251	0.00012876	0.00015433	0.00031988	0.00044855	0.00022617	0.00031144	0.00036532	0.00035207	0.00026423	0.00044857	0.00027317	0.00025136	0.00033222	0.00040661	0.00032356	0.00045563	0.00052062	0.00017459	0.00031408	8.87e-05
	EX_slnt_e	0.00025813	0.0002566	0.00035574	0.00029662	0.00025431	0.00025677	0.0002782	0.00038003	0.0002332	0.00040445	0.0003233	0.00041368	0.00026197	0.00045895	0.00031499	0.00032359	0.00025503	0.0002712	0.00028627	0.00030281	0.00035867	0.00028206	0.00031926	0.00023726	0.00031137	0.00031279	0.0003378	0.00033794	0.00032834	0.00028802	0.00034004	0.00029723	0.00028901	0.00030894	0.00032142	0.00031352	0.00028088	0.00030904	0.00030269	0.00039198	0.00040109	0.00030694	0.00025166	0.00033277	0.00032462	0.00025894	0.00031355	0.00024754
	PSERtex	0.00031013	0.00022558	0.00031409	0.00032103	0.00036057	0.00034657	0.0003735	0.00038058	0.00029906	0.00025347	0.00026022	0.00030333	0.00042959	0.00017213	0.00030239	0.00031001	0.00023479	0.0002474	0.00031984	0.00033385	0.00027833	0.00045401	0.00028274	0.00023977	0.00032676	0.0001898	0.00032774	0.00029894	0.00031138	0.00040565	0.00042148	0.00036485	0.00030794	0.00023148	0.00027642	0.00031036	0.00029865	0.00024324	0.00023595	0.00024583	0.00032507	0.00038952	0.00013408	0.00030893	0.00043085	0.00028344	0.00035865	0.00036987
	NTD10pp	0.00040007	0.00025208	0.00032323	0.00026484	0.00027626	0.00022862	0.00033204	0.0002494	0.00026859	0.00034922	0.00035083	0.00023026	0.00039896	0.00026253	0.00034493	0.0003655	0.00042591	0.00033541	0.00026182	0.00040158	0.00024967	0.00034534	0.00031988	0.00027232	0.00024467	0.0004039	0.00023576	0.00037234	0.00032977	0.0002597	0.0003066	0.00027351	0.00030222	0.00020614	0.00036943	0.00028371	0.00023523	0.00021705	0.00028958	0.00026726	0.00032079	0.00028854	0.00044311	0.0002493	0.00024474	0.00025154	0.00038588	0.00032215
	EX_malthx_e	0.00035759	0.00020219	0.00036411	0.00023195	0.0002485	0.00035175	0.00028705	0.00045506	0.00022009	0.00029452	0.00037832	0.00044193	0.00035806	0.00033978	0.00031731	0.00050268	0.00019223	0.00031013	0.00040963	0.00040558	0.0004941	0.00029651	0.00022526	0.00022687	0.00024722	0.00023783	0.00026641	0.00035804	0.00038422	0.00027698	0.00043767	0.00019984	0.00041127	0.00022398	0.000214	0.00029974	0.00047199	0.00021968	0.00032599	0.00022969	0.00016787	0.00034968	0.00030984	0.00013567	0.00026567	0.00016962	0.0003304	0.00026418
	GTPDPDP	0.00037799	7.54e-05	0.00037004	0.00042194	8.71e-05	0.00025714	0.00028935	0.000122	0.0003781	0.00011193	0.00031948	0.00097543	0.00037436	7.91e-05	0.00023021	8.25e-05	0.00050317	0.00053251	0.00028919	0.00031886	0.00029719	0.00048783	0.0003933	0.00037892	0.00032079	0.00033058	0.00020918	0.00033312	0.00026571	0.00025487	0.00043158	0.00038713	0.00083045	0.00022571	0.00029086	0.00027075	8.81e-05	9.41e-05	6.37e-05	0.00031268	0.00030899	0.00032357	7.89e-05	4.09e-05	0.00033579	0.00036851	0.00045171	0.00040232
	EX_gtp_e	0.00034033	0.00039126	0.00027369	0.00031815	0.00035707	0.00035972	0.00043677	0.00026628	0.00026824	0.00017534	0.00023424	0.00039016	0.00038775	0.00016585	0.00020261	0.0003341	0.00027359	0.00028545	0.00036247	0.00027112	0.00025003	0.00032974	0.00021768	0.00025048	0.00028556	0.00027332	0.00025394	0.00045621	0.00019672	0.00024828	0.0003373	0.00034362	0.00030254	0.00036521	0.00042089	0.00027784	0.00024755	0.00038907	0.00029828	0.00036315	0.00031277	0.00023865	0.00042194	0.00026739	0.00032184	0.00026179	0.00033191	0.00023049
	O16AUNDtpp	0.00045923	0.00017356	0.00039232	0.00016814	0.00035729	0.00027113	0.00034864	0.00025245	0.00014758	0.00033239	0.00023355	0.00020473	0.00024232	0.00020836	0.00015435	0.00026612	0.00015683	0.0002473	0.00017342	0.00034083	0.00025543	0.00015988	0.00044541	0.00014146	0.00012522	0.00025296	0.0002549	0.00030771	0.00033308	0.00040359	0.00027662	0.00022883	0.00229909	0.00017313	0.00024305	0.00018589	0.00036183	0.0001455	0.00029501	0.00050789	0.00013545	0.00018878	0.00018918	0.00015439	0.0004523	0.00024215	0.00024717	0.00027038
	R5Ptex	0.00035112	0.00039416	0.00031119	0.00035853	0.00031751	0.00037464	0.00030764	4.12e-05	0.00052614	0.00021679	0.00042011	0.00036338	0.00032807	0.00032092	0.00030925	0.00032755	0.00041107	3.65e-05	0.00045271	5.79e-05	0.00034989	0.00036318	0.00039188	0.0003758	0.00037078	0.0003752	4.69e-05	0.00034084	3.22e-05	0.00044427	0.00032276	0.00025448	0.00027644	0.00036936	0.00028865	0.00056052	0.00034055	0.00041967	7.08e-05	0.00040508	0.00031615	6.27e-05	0.00036871	0.00038168	6.67e-05	0.00039626	0.00026383	0.00042222
	G3PCtex	0.00032422	0.00019821	0.00039313	0.00027845	0.00015832	0.00033316	0.00018063	0.0003957	0.00018656	0.00034321	0.00027838	0.00019603	0.00035289	0.00027044	0.00025795	0.00031964	0.00035366	0.00034833	0.00016451	0.00030943	0.00037947	0.00041484	0.00015993	0.00017966	0.00015846	0.00025416	0.00028742	0.00043887	0.00029756	0.00018602	0.00028248	0.00047595	0.00041784	0.00027336	0.00025007	0.00038287	0.00034352	0.00035061	0.00032914	0.00029803	0.0003094	0.00030567	0.00032995	0.00034545	0.00029808	0.00047941	0.00030134	0.00036434
	LCTStex	0.00031202	0.0003147	0.00026751	0.00030074	0.00024523	0.00032588	0.00039892	0.00035892	0.00033277	0.00030997	0.00011361	0.00031805	0.00033757	0.0003175	0.00045519	0.00030679	0.00036269	0.00034336	0.00017197	0.00015198	0.00031198	0.00036398	0.00039967	0.00028982	0.00014873	0.0003903	0.00032213	0.00011069	0.00034114	0.0003526	0.00014988	0.00034928	0.00034037	0.00015649	0.00038599	0.00023277	0.00036899	0.00029559	0.00040838	0.00028666	0.0003818	0.00028105	0.00033284	0.00025774	0.00036597	0.00017199	0.00039225	0.0003592
	INSTtex	0.00039003	0.00011931	0.00033737	0.00016814	0.00030811	0.00032837	0.00032395	0.0003314	0.00034702	0.000322	0.00039945	0.00034939	0.00029515	0.00030571	0.00035107	0.00025706	0.00041583	0.00044066	0.00041709	0.00030611	0.00030216	0.00036249	0.00033792	0.00030801	0.00043966	0.00039581	0.00019074	0.00025648	0.00041303	0.00028741	0.00039225	0.00015949	0.00028645	0.00039648	0.00013874	0.00015004	0.00033951	0.00016291	0.00026966	0.00037373	0.00031367	0.00035659	0.00027138	0.00013544	0.00013856	0.00014215	0.00043467	0.00014192
	SLNTtex	0.00028248	0.00023286	0.00035535	0.00031657	0.00021156	0.00027992	0.00023056	0.00041332	0.00026198	0.00028776	0.00027379	0.0004874	0.0004173	0.00038335	0.00031947	0.00028329	0.00032305	0.00026294	0.00028807	0.00039986	0.00044869	0.00029851	0.0003557	0.00023678	0.00033042	0.00034936	0.00022832	0.00034451	0.00025182	0.00025947	0.00031274	0.00025911	0.00033986	0.00028735	0.00027592	0.00030508	0.0002571	0.00030981	0.0003045	0.00031244	0.00027481	0.0002405	0.00023399	0.00030471	0.00040566	0.00028519	0.00031794	0.00023743
	SLNTabcpp	0.00023726	0.00020692	0.00030896	0.00032292	0.00035832	0.00030471	0.0002483	0.00033404	0.0002522	0.00027198	0.00028466	0.00041394	0.00041403	0.00030215	0.00033565	0.0004069	0.00024646	0.00020003	0.00027036	0.00036783	0.00032486	0.00030102	0.0003315	0.00029693	0.00034941	0.0003451	0.00023683	0.0003108	0.00040807	0.00021376	0.00027359	0.00034353	0.00031376	0.00035138	0.00024774	0.00025001	0.00029576	0.00032082	0.00028031	0.00028933	0.0003859	0.00025201	0.00028553	0.00033499	0.00027803	0.0002795	0.00030165	0.00025864
	42A12BOOXpp	0.0004075	0.0001798	0.00029169	0.00046587	0.00012212	0.00038029	0.00015849	0.00033969	0.00010309	0.00029332	0.00033824	0.00012675	0.0004477	0.00041043	0.00012662	0.000349	0.00035271	0.00028995	0.0001492	0.00038697	0.00046502	0.00031109	9.04e-05	0.00010695	0.0001488	0.00011768	0.00031512	0.00043352	0.00025041	0.00014197	0.00038954	0.00036027	0.00033933	0.00031927	0.00033667	0.00035485	0.00032267	0.00041629	0.00035804	0.00036509	0.00033261	0.00041557	0.00041392	0.00031439	0.00030934	0.00032814	0.00033985	0.00030852
	CRNCAL2	0.00026655	0.00033264	0.00032752	0.00029385	0.00027298	0.00024518	0.0002931	0.00034847	0.00027486	0.00034144	0.00028862	0.00030245	0.00037892	0.00030857	0.00035208	0.00027319	0.00026917	0.00027569	0.0002676	0.00031525	0.00043401	0.00029465	0.00027705	0.00025997	0.00035376	0.00029285	0.00031502	0.00016016	0.00025234	0.00028629	0.00031145	0.00025572	0.0003896	0.0003473	0.00033724	0.00029568	0.00032919	0.0003499	0.00042434	0.00028907	0.0002619	0.00028161	0.00032774	0.00017279	0.0002936	0.00032823	0.00029303	0.00037385
	EX_cpgn_un_e	0.00041045	0.00032848	0.00013283	0.00022277	0.00036027	0.00033464	0.00031298	0.00031093	0.00023376	0.00022083	0.00028379	0.00037322	0.00026974	0.00028034	0.00028534	0.00028243	0.00020677	0.00023911	0.00024571	0.00029136	0.00038866	0.0003622	0.0003192	0.0003857	0.0003102	0.00031599	0.00032965	0.00034561	0.00028617	0.00022362	0.00026317	0.00034183	0.0002845	0.00028879	0.00024237	0.00019633	0.00038954	0.00039255	0.00030088	0.00026199	0.00031934	0.00042564	0.00023782	0.00031271	0.00036693	0.00036686	0.00033384	0.00025791
	ACMUMptspp	0.00028624	0.00020238	0.00029344	0.00032171	0.00029619	0.00024561	0.00027046	0.00038345	0.00024878	0.00037459	0.00017618	0.00036977	0.00036027	0.00039883	0.00025347	0.00039849	0.00025152	0.00027889	0.00041487	0.00041999	0.00028537	0.00036106	0.0003158	0.0002891	0.00023344	0.00026832	0.00022219	0.00031076	0.00046859	0.00025125	0.00027229	0.00024459	0.00038905	0.00025341	0.00033847	0.00031157	0.00031456	0.00029885	0.00022827	0.00034034	0.00026903	0.00024762	0.0002808	0.00014475	0.00044308	0.0002586	0.00034062	0.0002015
	EX_fecrm_e	0.00036833	0.00018692	0.00032956	0.00022221	0.00018319	0.00034642	0.00029773	0.00031017	0.00043841	0.00019221	0.00010496	0.00026071	0.00031339	0.00038059	0.00029107	0.00035716	8.33e-05	0.00018328	0.00025276	0.00040911	0.00070445	0.00048796	0.00026417	0.00032593	0.00015155	0.00019374	0.0004429	0.00011091	0.00018454	0.00023781	0.00032869	0.00019096	0.00025642	0.00032567	0.00015795	0.00040718	0.00015094	0.00043556	0.00021883	0.0001831	0.00032498	0.00029366	0.00051378	0.00022957	0.00055652	0.00049229	0.00040374	0.00020817
	PYDAMtex	0.00016417	0.00027573	0.0003336	0.00030002	0.00032515	0.00027271	0.00032734	0.000444	0.00036406	0.00024834	0.00027151	0.00019176	0.00031565	0.00036512	0.00030892	0.00031825	0.00031687	0.00027437	0.00026329	0.00030611	0.000334	0.00032664	0.00033507	0.00033098	0.00034913	0.00031263	0.00031888	0.00038459	0.0002646	0.00031237	0.00031519	0.00029734	0.00031294	0.00026491	0.00014407	0.00026615	0.00029182	0.00033587	0.00035432	0.00035268	0.00027993	0.00033072	0.00033127	0.00018724	0.00018149	0.00029662	0.00034097	0.00025165
	EX_LalaDglu_e	0.000213	0.00024797	0.00033005	0.00027528	0.00024999	0.00022781	0.00028724	0.00030776	0.00026332	0.00018772	0.00028374	0.00027309	0.00033139	0.00032622	0.00025245	0.00034723	0.0003033	0.00041544	0.00032151	0.00045254	0.00022192	0.00030715	0.00029398	0.00029881	0.00027882	0.00043585	0.00027607	0.00035622	0.00026117	0.00035702	0.00029179	0.00036658	0.00037303	0.00020695	0.0002233	0.00032252	0.00029779	0.00031214	0.00018365	0.00022356	0.00029831	0.00040472	0.0002846	0.0002596	0.00037656	0.00033341	0.00031743	0.00042724
	MEPNtex	0.00030822	0.00028409	0.00038934	0.00029334	0.00027679	0.00026802	0.00035326	0.0002865	0.00034502	0.00040798	0.00024604	0.0002667	0.0002728	0.0003053	0.00023261	0.00028062	0.00028824	0.00024741	0.00035214	0.0002817	0.00029919	0.00028182	0.00023244	0.0002781	0.00039275	0.00024112	0.00021503	0.00030306	0.00024752	0.00048875	0.00026534	0.00037605	0.00030806	0.00021233	0.0002564	0.00024153	0.00035663	0.00028522	0.00022203	0.00030829	0.00034622	0.00025745	0.00023973	0.00027741	0.0003158	0.00028701	0.00037722	0.00035601
	LIPACabcpp	0.00036314	0.00018756	0.00026051	0.00022541	0.00033259	0.0002235	0.00037328	0.00026489	0.00026526	0.00031522	0.00022813	0.00034326	0.00026605	0.00032418	0.00033532	0.00032245	0.00022143	0.00041579	0.00021368	0.00029927	0.00035453	0.00037923	0.00027634	0.0004318	0.00022417	0.0002811	0.00027076	0.0001896	0.00031899	0.00037966	0.00018923	0.00028486	0.00032678	0.00034447	0.00030233	0.00028799	0.00032619	0.00033826	0.00031042	0.00027824	0.00020872	0.00029618	0.00026182	0.0003856	0.00029385	0.00018546	0.00032469	0.00041234
	4HBZt3pp	0.0002433	0.00027821	0.00031612	0.00035351	0.00035443	0.00016501	0.00031778	0.00030465	0.00027302	0.00022613	0.00019437	0.00030647	0.00031199	0.00033889	0.00022279	0.0003289	0.00024367	0.00027096	0.00034569	0.00036331	0.00031872	0.00031634	0.00036244	0.0003958	0.00035328	0.00028522	0.0002402	0.00023365	0.00026715	0.00026371	0.00031446	0.00035237	0.00024454	0.0002174	0.0002882	0.00034965	0.00039243	0.00035546	0.00036458	0.00033104	0.00022326	0.00038903	0.00028628	0.00034576	0.00026382	0.00030262	0.00028527	0.00031804
	EX_fald_e	0.00030089	0.00032812	0.00034467	0.00017762	0.00030309	0.00022375	0.00027161	0.00026493	0.00022583	0.00021259	0.00023175	0.00020581	0.00040212	0.00026585	0.00032463	0.00033047	0.00026959	0.00027824	0.00029403	0.00032561	0.00037542	0.00034299	0.0003605	0.00026646	0.00024265	0.00034354	0.00034807	0.00024889	0.00025954	0.00028919	0.00023408	0.00039533	0.0003324	0.00035027	0.00027105	0.00020518	0.00035898	0.00030313	0.00026515	0.00021172	0.00042543	0.00036391	0.00032705	0.00026914	0.00038085	0.0003377	0.00037643	0.00024771
	EX_g6p_e	0.00030025	0.00029241	0.00038965	0.00012002	0.00047613	0.00037361	0.00028132	0.00033692	0.00033457	0.00033788	0.00032603	0.00017107	0.0004088	7.62e-05	0.0001154	0.00026679	0.00043198	0.00027787	5.81e-05	0.0002921	0.00020032	7.46e-05	0.00031974	0.00045263	8.94e-05	0.00032076	0.00035649	0.00024234	0.00014443	0.00039357	0.00045998	0.00039824	0.00028892	0.00030255	0.00031715	0.00026723	0.0003327	0.00042783	0.00050793	0.00026955	0.00030713	0.00025393	0.00038905	0.00040581	0.00027061	9.13e-05	0.00038278	0.00011826
	DOPAtex	0.00044918	0.00013004	0.00028666	0.00047703	0.00013408	0.00028129	0.00013774	0.00043668	0.00014161	0.00033785	0.00027558	0.00012214	0.00028107	0.00036289	0.0001368	0.00034039	0.00035142	0.00029847	0.00012986	0.00033426	0.0003093	0.00039946	0.0001193	0.0001107	0.00014498	0.00011028	0.00035659	0.00036136	0.00038631	0.0001471	0.00038464	0.00031176	0.00042954	0.0004505	0.0003617	0.00038601	0.0003932	0.00037253	0.00037888	0.00034631	0.00028257	0.00036763	0.00036946	0.00025317	0.00029757	0.00025505	0.0002537	0.00043648
	G6Ptex	0.00029088	0.00022539	0.00038684	5.46e-05	0.00034044	0.00035003	0.00029477	0.00037426	0.00040843	0.00039487	0.00023363	8.21e-05	0.00035087	0.00024863	0.00014392	0.00032615	0.00035403	0.00023398	9.16e-05	0.00027823	0.00013627	4.98e-05	0.0003893	0.00055244	1.43e-05	0.00026647	0.00035581	0.00028505	0.00014929	0.0003241	0.00046911	0.0003549	0.00032551	0.0002963	0.00042659	0.00037731	0.00040606	0.00036519	0.00041503	0.00025126	0.00033929	0.00037025	0.00024868	0.00027366	0.00033091	0.00013569	0.00044307	0.00013172
	EDTXS3	0.00034778	0.00015809	0.00021927	0.00023482	0.00037797	0.00019112	0.00034613	0.00037438	0.00023447	0.0004049	0.00028783	0.00031363	0.00029892	0.00043052	0.00029594	0.00033047	0.00023758	0.00038015	0.00018432	0.00022642	0.00024944	0.00034549	0.00015234	0.00035106	0.0002579	0.00023945	0.00026717	0.00017417	0.00038192	0.00037405	0.00018915	0.00031677	0.00041731	0.00027179	0.00029905	0.00031127	0.0003848	0.00030277	0.00033781	0.00039256	0.00018681	0.00031688	0.00038783	0.00034718	0.00023071	0.00016434	0.00025941	0.00036387
	EX_34dhpac_e	0.00028721	0.00012206	0.00036792	0.00035417	0.00017504	0.00032109	0.00010827	0.00036259	0.00011826	0.00035903	0.00029095	0.00014785	0.00033007	0.000489	0.00012417	0.00046723	0.00034689	0.00027414	0.00013929	0.00025857	0.00037046	0.00024951	0.00011243	0.00010713	0.00011865	0.00012612	0.00034234	0.00032777	0.00043097	0.00013829	0.00040423	0.00030156	0.00042344	0.00035646	0.00029582	0.00036792	0.00039938	0.00036822	0.00029132	0.00036457	0.00040986	0.00035001	0.00029096	0.00032286	0.00042166	0.00025975	0.0003209	0.00043484
	EX_galctn__L_e	0.00029126	0.00038583	0.00032303	8e-05	0.00033248	0.0004394	0.00029597	0.00035069	0.00034363	0.0003323	0.00026008	0.00020931	0.00038254	0.00041584	0.00018676	0.00028691	0.00031599	0.00034298	0.00023565	0.00040406	0.00036542	0.00048873	0.00013662	0.00025605	2.92e-05	0.00028724	0.00031784	0.00031772	0.00026603	0.00022895	6.67e-05	0.0003053	0.00029254	7.01e-05	0.00032965	0.00032435	0.00021001	0.00024161	0.00055439	0.00027828	0.00036312	0.00039998	0.0002202	0.0003081	0.00050129	0.0002388	0.00027898	0.00026867
	EX_sel_e	0.00032591	0.00026719	0.00027233	0.00027157	0.00032843	0.00024177	0.00025021	0.00027789	0.00021615	0.00025105	0.00025929	0.00038344	0.00032057	0.00031712	0.00031029	0.00034348	0.00027191	0.00023997	0.00027246	0.00032521	0.00031964	0.00035127	0.00027863	0.00031194	0.00030054	0.00021025	0.00034587	0.00020426	0.00026635	0.0002641	0.00030745	0.00024313	0.00035198	0.00025138	0.00024719	0.00037848	0.00032392	0.00026976	0.0003644	0.00030904	0.00030263	0.00031105	0.0003134	0.00037795	0.00024273	0.00029209	0.00033732	0.00030374
	34dhpactex	0.00039388	0.00012444	0.00036267	0.00043661	0.00014743	0.00033065	0.00015083	0.00029673	0.00013379	0.00029149	0.00028068	0.00014446	0.00038115	0.00038209	0.00014175	0.00041964	0.000409	0.00031789	0.00012786	0.0003487	0.0002767	0.00027159	0.00012972	8.83e-05	0.00012168	9.77e-05	0.00039687	0.00031499	0.00035808	0.00013973	0.00028496	0.00041101	0.00025179	0.00035259	0.00044317	0.00034582	0.00038573	0.00037	0.00033319	0.00038577	0.0003559	0.00031113	0.00043936	0.00030456	0.00026981	0.00032771	0.00030352	0.00031079
	GTPtex	0.00027594	0.00021676	0.00028757	0.00020615	0.00036566	0.00025728	0.00021594	0.00035121	0.00019049	0.00021677	0.0003195	0.00026473	0.00034966	0.00033165	0.00027686	0.00025943	0.00020595	0.00039863	0.00033992	0.00028613	0.00015773	0.00034689	0.00032797	0.00021754	0.00027162	0.00037005	0.00032398	0.00033663	0.00027256	0.00018922	0.00046719	0.00032494	0.00025997	0.00032965	0.00025715	0.00038733	0.00018977	0.00029523	0.00027675	0.00022566	0.00029226	0.00041397	0.00029744	0.00026329	0.00030519	0.00039829	0.00033962	0.00033749
	EX_ocdcea_e	0.00039297	0.00036654	0.00031641	0.000178	0.0003216	0.00025002	0.00025976	0.00029455	0.00026828	0.00017138	0.00037296	0.00029769	0.00034907	0.00027195	0.00024068	0.0003081	0.00038033	0.00040275	0.00024429	0.00026596	0.00024893	0.00019066	0.00029566	0.00033861	0.00025247	0.00038381	0.00037585	0.00033736	0.00017379	0.0002761	0.00019647	0.00033274	0.00029044	0.00022426	0.00029857	0.0003872	0.00032589	0.00024865	0.00029824	0.00026082	0.00043158	0.00029796	0.00023316	0.0003073	0.00035213	0.00029475	0.00032008	0.00011667
	EX_3hpppn_e	0.00039976	0.00022459	0.00029714	0.00028614	0.00034377	0.00026615	0.00032104	0.00032491	0.00026074	0.00026653	0.00024955	0.00032393	0.00031556	0.00033575	0.0002881	0.00029513	0.00031124	0.00025808	0.00022334	0.00026196	0.0002394	0.00033201	0.00019518	0.00034447	0.00035017	0.00030717	0.00031916	0.00028036	0.00019163	0.000261	0.00039806	0.00034888	0.00030563	0.00034217	0.00023888	0.00030345	0.00027865	0.00023505	0.0002576	0.00026582	0.00030147	0.00035879	0.00024034	0.00028859	0.00028842	0.00028754	0.00030164	0.00030875
	LALADGLUtex	0.00025376	0.00039992	0.00026286	0.00023845	0.00026112	0.00020823	0.00027677	0.00018718	0.00021244	0.00028	0.00016715	0.00033154	0.00038498	0.00028966	0.00036505	0.00024785	0.00027819	0.00021777	0.00030519	0.00025595	0.00030096	0.0002926	0.00026223	0.00037352	0.00032562	0.00034915	0.00020426	0.00028167	0.0002423	0.00025756	0.00029665	0.00039968	0.00035809	0.00021447	0.0003074	0.00036093	0.00034052	0.00037519	0.00032609	0.00030085	0.00033716	0.00024699	0.00030238	0.00034621	0.000266	0.00026344	0.00032536	0.00025478
	GUI2	0.00033386	0.00023461	0.00025999	0.00021759	0.00035271	0.00027422	0.00033226	0.00033774	0.00036106	0.00030786	0.00029885	0.00032161	0.00026238	0.00029964	0.00032822	0.00025132	0.00029759	0.00039227	0.00028089	0.00033161	0.00030651	0.00032463	0.00020629	0.0003406	0.00018335	0.00017473	0.00021964	0.00028457	0.00025637	0.00027167	0.00031824	0.00031908	0.00028226	0.00029365	0.00028071	0.00025635	0.00027117	0.00032984	0.0002368	0.00031943	0.00028695	0.0003667	0.00029293	0.00023793	0.00030143	0.00025319	0.00031983	0.00025889
	3GMPtex	0.00026273	0.00023632	0.00032227	0.00013459	0.00021939	0.0001908	0.00039795	0.00021629	0.00021305	0.00044687	0.00024544	0.00027571	0.00038331	0.00026186	0.00026195	0.00033936	0.00037074	0.00030262	0.00033153	0.0001883	0.00032607	0.00039019	0.00027944	0.00049813	0.00019362	0.00029593	0.00030557	0.00011182	0.00038813	0.00018415	0.00016403	0.00037395	0.00033824	0.00036751	0.00027606	0.00041202	0.00029493	0.00025642	0.00028326	0.00020514	0.00027391	0.0001939	0.00039047	0.00029033	0.00024061	0.00035478	0.00040008	0.00030053
	EX_h2o2_e	0.00042791	0.00013116	0.00034226	0.00044497	0.00013859	0.00028662	0.00017269	0.00042976	0.00013895	0.00038066	0.00026186	0.00013083	0.00027479	0.0005147	0.00011067	0.00031978	0.00037427	0.00029744	0.00016136	0.00027032	0.00032536	0.00029258	0.00012311	0.00011196	0.00013769	0.00012191	0.00039241	0.00029945	0.00034628	0.00013552	0.0003954	0.00030475	0.00029607	0.00030313	0.00021221	0.00024958	0.000395	0.0004397	0.00036833	0.00032391	0.00029959	0.00026467	0.00041597	0.00028293	0.00042274	0.00035785	0.00034762	0.00032783
	LALADGLUtpp	0.00035126	0.00030157	0.00033561	0.00032637	0.00027519	0.00018164	0.00057503	0.00031681	0.00017851	0.00028045	0.00017656	0.00034923	0.0002593	0.00029438	0.00028114	0.0004399	0.00023322	0.0002263	0.00039309	0.00030337	0.00029227	0.00024226	0.00028129	0.00024219	0.00038659	0.00026762	0.00025193	0.00030058	0.00030671	0.00022891	0.00035045	0.00025232	0.00037809	0.00021636	0.00020361	0.00037738	0.00033466	0.00027736	0.00028357	0.00034921	0.0002584	0.00024801	0.00025792	0.00028752	0.00034501	0.00023435	0.00022834	0.0003289
	TARTRDtex	0.00032322	0.0002469	0.00032075	0.00023867	0.00023174	0.00030746	0.0004487	0.00027161	0.00030316	0.00042659	0.0003275	0.00024294	0.00027076	0.00033846	0.00029784	0.00030513	0.00024449	0.00023272	0.00021931	0.00023701	0.00038625	0.00033971	0.00032153	0.00024226	0.00020814	0.00023549	0.00020656	0.00021865	0.00029128	0.00034841	0.00032503	0.00032998	0.00031323	0.00014247	0.0002091	0.00027648	0.00026563	0.0002842	0.00035264	0.00033644	0.00027547	0.00031922	0.00024221	0.00023922	0.00038225	0.00025348	0.00033014	0.00019425
	FRUURtex	0.00026569	0.00020959	0.00026574	0.00026704	0.0003159	0.0003788	0.00027975	0.0002687	0.0002429	0.0003004	0.00023208	0.00025744	0.00037046	0.0003824	0.00038319	0.00038912	0.00020526	0.00024311	0.00019064	0.00032282	0.00031908	0.0002453	0.00031374	0.00026717	0.0003031	0.00019551	0.00025198	0.0002178	0.0003149	0.00027426	0.00025268	0.00032372	0.00024671	0.00032593	0.00022704	0.00036932	0.00027834	0.00026378	0.00037015	0.00034074	0.00028178	0.00039302	0.00021637	0.00019708	0.00032805	0.0003063	0.00029053	0.00031201
	HSTPT	0.00045399	4.88e-05	0.00044712	6.36e-05	5.51e-05	0.00052552	0.00047234	7.21e-05	0.00057059	5.77e-05	0.00049217	0.00051919	0.00043667	0.00046309	0.00044816	0.00046297	0.00047874	0.00057604	3.21e-05	0.00045479	6.02e-05	0.00047243	5.06e-05	4.68e-05	4.82e-05	0.00046379	0.00044197	3.99e-05	4.28e-05	3.93e-05	6.02e-05	0.00050338	6.44e-05	3.66e-05	0.00055239	4.54e-05	7.37e-05	0.00051768	0.00049799	0.00049849	0.00051791	5.35e-05	3.91e-05	4.83e-05	0.00043112	0.00050757	4.86e-05	0.00057235
	2DGULRGy	0.00031914	0.00022647	0.00045855	0.0003463	0.0003002	0.00037087	0.00039838	0.0002698	0.00031118	0.00034352	0.00022571	0.00027065	0.00010835	0.00020759	0.00037736	0.00023123	0.00026282	7.92e-05	0.00023668	0.00019012	0.00018996	0.00035919	0.00028084	0.00040335	0.0003372	0.00032979	0.00020971	0.00021224	0.00029897	0.0003441	0.00037222	0.0003208	0.00023555	0.00030331	0.00027277	0.00038971	0.00024277	0.00015438	0.00019712	0.00032045	0.00025304	0.00037197	0.00025716	0.00042136	0.00047438	0.00032051	0.00018428	0.00016027
	PYDAMtpp	0.00012927	0.00032648	0.00028342	0.00029342	0.00029118	0.00028296	0.00035766	0.00033724	0.00030055	0.00030489	0.00026004	0.00014965	0.0002847	0.00026083	0.00032181	0.00028045	0.00028455	0.00026288	0.00027823	0.00029441	0.00030473	0.00029421	0.00026971	0.00038729	0.00034873	0.000293	0.00029457	0.00036932	0.00039356	0.00032826	0.00025124	0.00036986	0.0003067	0.00026356	0.00017065	0.00033193	0.00028004	0.00030044	0.00036844	0.00036168	0.0002958	0.00026888	0.00023498	0.00017335	0.00013813	0.00030886	0.00031333	0.00027458
	XYLK	0.00028422	0.00016392	0.00014002	0.00042238	0.00015653	0.00019788	0.00032527	0.00027217	0.00032401	0.00031417	0.00037376	0.00022198	0.00024237	0.00046184	0.00015615	0.00048514	0.00020316	0.0001975	0.00019276	0.00054788	0.00036244	0.0003011	0.00017894	0.0001016	0.00030118	0.00043311	0.000261	0.00018297	0.00028243	0.00018018	0.0004665	0.00025582	0.00028326	0.00025962	0.00058884	0.00030995	0.0002189	0.00025708	0.00021213	0.00022234	0.00034882	0.00053001	0.00030327	0.00043387	0.00025653	0.00012713	0.00041816	0.00037975
	ENO	0.00033081	0.00038439	0.00025092	0.00033635	0.00018723	0.0002534	0.00031612	0.00024323	0.00034168	0.00044908	0.00035973	0.00037719	0.0002695	0.00024557	0.00017056	0.00043004	0.00029227	0.00015731	0.00040152	0.00039474	0.00027693	0.00029907	0.00014262	0.00044979	0.00026506	0.00025145	0.00020884	0.00013228	0.00029531	0.00011361	0.00011131	0.00028519	0.00020369	0.00050017	0.0004584	0.00019414	0.00020638	0.00024109	0.00041852	0.00036477	0.00033691	0.00025919	0.00021745	0.0001845	0.00035013	0.00016003	0.00023453	0.00035529
	SELtex	0.00037378	0.00019103	0.00033343	0.00033958	0.00023368	0.00033828	0.00023268	0.00029866	0.00025759	0.00022884	0.00021341	0.00037444	0.00028896	0.0002835	0.00030666	0.00036865	0.00037973	0.00028453	0.00024749	0.00025115	0.00034004	0.0003715	0.00025252	0.00025883	0.00023689	0.00034247	0.00031471	0.000321	0.00021524	0.00028331	0.00027441	0.00020791	0.00030372	0.00026404	0.00026994	0.00036058	0.0003103	0.00025379	0.00034097	0.00027949	0.00021592	0.00026602	0.00030242	0.00025253	0.00022072	0.00022058	0.00034661	0.00029573
	MDDCP1pp	0.00042622	0.00044749	5.09e-05	7.78e-05	0.00057015	7.75e-05	0.00046639	0.00047171	6.05e-05	0.00050259	0.00051773	0.00046706	0.00049952	8.13e-05	6.45e-05	0.00046816	7.82e-05	6.89e-05	0.0004706	9.54e-05	7.42e-05	0.00052161	6.55e-05	0.00042399	0.00043554	0.00046225	6.21e-05	0.00040979	0.00046079	0.00043973	7.15e-05	6.59e-05	8.6e-05	0.00048059	0.00044709	6.56e-05	0.00055132	9.26e-05	4.71e-05	6.5e-05	0.00011107	0.00048253	0.0005366	0.00048933	6.8e-05	0.000455	7.47e-05	0.00052528
	SELabcpp	0.00032758	0.00022074	0.00033661	0.00031319	0.00028386	0.0002108	0.00023661	0.00024771	0.00023685	0.00024446	0.00019893	0.00032634	0.00033532	0.00032781	0.00031082	0.00028798	0.00035398	0.00020352	0.00031604	0.00029903	0.00024684	0.00037116	0.00026678	0.00028341	0.00035976	0.0003007	0.00034936	0.0003258	0.00029483	0.00019799	0.00024242	0.00031374	0.00030999	0.00024041	0.000227	0.00038282	0.00025572	0.00020054	0.00040898	0.00028517	0.00027585	0.00028675	0.00024232	0.00020468	0.00027657	0.00027477	0.00025187	0.00030659
	NO3tex	0.00031629	0.00035653	0.00035711	0.00029131	0.00026218	0.00028189	0.000317	0.00044726	0.00017066	0.00024777	0.00029213	0.00018209	0.00031577	0.00031406	0.00027083	0.00033132	0.00036411	0.00033289	0.00033475	0.00030919	0.00028231	0.00036584	0.00025386	0.00014449	0.00027507	0.00029463	0.00029172	0.00034961	0.00034092	0.00027219	0.00038913	0.00032759	0.00030249	0.00029771	0.00034674	0.00021978	0.00018298	0.00014519	0.0002289	0.00028564	0.00035936	0.00025975	0.0003176	0.00017292	0.00025228	0.00022565	0.00034002	0.00013112
	DMSOtex	0.00025272	0.00027467	0.00026426	0.00023149	0.00019969	0.00034015	0.00022856	0.00041113	0.00028554	0.00044277	0.00044168	0.00029521	0.00037498	0.00040484	0.00023057	0.00041054	0.00026692	0.00028276	0.00016587	0.00040629	0.00026295	0.00019979	0.00022583	0.00018131	0.00023091	0.00042541	0.00018154	0.00023353	0.00030068	0.00023099	0.00013008	0.00039665	0.00025415	0.00025406	0.00017218	0.00015676	0.0004704	0.00018659	0.00033894	0.00027858	0.00029609	0.00019524	0.00011414	0.00046366	0.00020034	0.00027374	0.00031941	0.00036739
	ASCBtex	0.00025829	0.00035642	0.00022869	0.00030237	0.00027445	0.00030154	0.00043733	0.000313	0.00020516	0.00029585	0.00021681	0.00025278	0.00027516	0.00036198	0.00034936	0.00034046	0.00033174	0.00017628	0.00024291	0.00027015	0.00044108	0.00025167	0.00019806	0.00020593	0.00025173	0.00027211	0.00024547	0.00028748	0.00036162	0.00034436	0.00024224	0.00032988	0.00021006	0.00025517	0.00019556	0.0002517	0.00032855	0.00024745	0.00027039	0.00022375	0.00038024	0.00032421	0.00019455	0.00025384	0.00027862	0.00033466	0.00018423	0.00030289
	H2O2tex	0.00032259	0.00011111	0.00032044	0.00040379	0.00014306	0.00035329	0.00016293	0.00033104	0.00015619	0.00022485	0.00040873	0.00011288	0.0003443	0.00035144	0.00014574	0.00024915	0.00032522	0.00036178	0.00011635	0.00026785	0.00031354	0.00039237	9.69e-05	0.00011527	0.00012381	0.00013953	0.00037848	0.00032189	0.00036212	0.00011352	0.00040459	0.00026968	0.00034939	0.0003002	0.0002561	0.00030381	0.00035347	0.00027624	0.00034643	0.00031929	0.00034366	0.00039932	0.00037112	0.00021747	0.00036418	0.00028128	0.00033554	0.00035393
	EX_tsul_e	0.00038007	0.00015575	0.00025341	0.00035641	0.00012151	0.00030895	0.00018867	0.00038347	0.00011298	0.00036616	0.00035417	0.00011588	0.00043526	0.00033928	0.00011754	0.00044172	0.00033205	0.00032396	0.00014812	0.00039256	0.00036471	0.00027952	0.00012537	0.00017735	0.00018343	0.00015239	0.00039509	0.00023374	0.0002568	7.6e-05	0.00025009	0.00030865	0.00025989	0.00024628	0.000302	0.00035128	0.00033687	0.0002986	0.00031365	0.00024693	0.0003983	0.00038867	0.00037248	0.00033172	0.00032297	0.00026162	0.00033228	0.00031777
	G3PIabcpp	0.00027759	0.00027214	0.0002858	0.00026465	0.00036177	0.00028859	0.00031553	0.00022792	0.00026421	0.00026703	0.00023689	0.00024915	0.00025429	0.00030071	0.0002795	0.00028517	0.00022693	0.00029551	0.0002756	0.00024577	0.00023546	0.00031994	0.00023859	0.00036641	0.00029664	0.00022289	0.00022205	0.00028913	0.00026601	0.00030651	0.00027847	0.00031609	0.00021888	0.00021657	0.00028448	0.00029082	0.00040093	0.00027366	0.00027248	0.00024681	0.00027445	0.00029329	0.00024539	0.00027667	0.00035563	0.00030433	0.00032787	0.0003642
	PEAMNOpp	0.00042	0.0002483	0.00041894	0.00030854	0.00038182	0.00021897	0.00022167	0.00024766	0.00029433	0.00027613	0.000236	0.00022452	0.00017799	0.00029218	0.00039683	0.00021835	0.00023091	0.00032996	0.00030944	0.00025443	0.00034294	0.0002231	0.00044514	0.00024439	0.00031968	0.0002336	0.00020811	0.00031964	0.00021007	0.00022728	0.00034772	0.00027828	0.00024762	0.00035051	0.00037379	0.00025641	0.00034639	0.00016643	0.00022677	0.0002807	0.00025896	0.00030341	0.00027828	0.00028349	0.00035787	0.00029068	0.00025504	0.00024042
	MEPNabcpp	0.00021259	0.00023666	0.00032125	0.00033365	0.0003448	0.00023238	0.00025096	0.00029312	0.00021521	0.0002387	0.00025761	0.00025607	0.00032128	0.00029844	0.00026504	0.00033447	0.00028938	0.00019552	0.00035271	0.00028292	0.0001921	0.0003324	0.00024749	0.00028844	0.00022917	0.0002454	0.00035413	0.0002274	0.00029275	0.00041469	0.00027461	0.00025972	0.0003191	0.00024557	0.00026478	0.00029016	0.00033273	0.00032221	0.00026111	0.00021638	0.00029521	0.0003041	0.00028991	0.00019091	0.00033614	0.00024667	0.00034925	0.00026513
	AAMYL	0.00026374	0.00022608	0.00032397	0.00024884	0.00024089	0.00027	0.00030979	0.0002674	0.00023366	0.00021986	0.00018647	0.0003457	0.00029007	0.00026032	0.00024297	0.00039182	0.00019961	0.0002907	0.00040182	0.00029988	0.00035972	0.00038018	0.0001847	0.00029726	0.00018367	0.00029062	0.00032671	0.00030295	0.00030509	0.00022761	0.00035864	0.00029902	0.00028309	0.0001503	0.00021083	0.00033645	0.00044715	0.00024972	0.00027235	0.00021258	0.00032591	0.00036708	0.00021866	0.00029927	0.0003009	0.0002654	0.00023878	0.00023498
	ACGAM1Ptex	0.00022704	0.0001912	0.00022312	0.00029876	0.00032302	0.00030953	0.00032762	0.00032317	0.00028108	0.00023659	0.00024019	0.00019636	0.00038316	0.00026726	0.00032117	0.00028926	0.00019569	0.00023225	0.00024155	0.00030006	0.0001792	0.00027213	0.00020659	0.00029906	0.00029484	0.0001853	0.00019386	0.0003252	0.00026641	0.00028616	0.0003392	0.00023454	0.00028989	0.00022098	0.00029125	0.00031629	0.00040499	0.00038107	0.000339	0.00036231	0.00025834	0.00031819	0.00020934	0.00035702	0.00031834	0.00029059	0.000325	0.00030215
	XYLtex	0.00035772	0.000241	0.00019076	0.00034868	0.00018314	0.00014075	0.00020731	0.00040765	0.00021013	0.00016377	0.00045961	0.00014567	0.00032711	0.00035885	0.00017328	0.00038735	0.00025059	0.00022342	0.0001829	0.00057649	0.00026687	0.0001415	0.00011659	0.00021142	0.00017429	0.00039692	0.00045579	0.00016871	0.00032898	8.86e-05	0.0003691	0.00031637	0.00025371	0.00029403	0.00047312	0.0001915	0.00013902	0.00029773	0.00026317	0.00029461	0.00034527	0.0004082	0.00039498	0.00052439	0.00040458	0.00011517	0.00035506	0.00043661
	EX_feoxam_e	0.00030281	0.00026336	0.00021947	0.00027315	0.00028294	0.00028137	0.00038079	0.00025137	0.00024489	0.00023947	0.00029324	0.00033304	0.00030151	0.00038092	0.00034368	0.0002609	0.00019647	0.00025431	0.0003197	0.00032302	0.00019085	0.00023426	0.00017568	0.00029879	0.0002497	0.00015679	0.00026641	0.00023569	0.00032101	0.00032766	0.00023793	0.00021557	0.00035507	0.00033697	0.0002769	0.00021295	0.00029414	0.0003051	0.00037502	0.00031771	0.00033242	0.00034238	0.0003218	0.00023672	0.00030284	0.0002712	0.00027446	0.00028273
	EX_dopa_e	0.0003428	0.0001152	0.00036211	0.00033792	6.91e-05	0.00034394	7.88e-05	0.0002759	7.78e-05	0.00040407	0.00036671	7.44e-05	0.00040577	0.00035055	0.00010582	0.00028697	0.00027568	0.00030467	8.4e-05	0.00044375	0.00035827	0.0002984	5.21e-05	8.66e-05	9.28e-05	7.72e-05	0.00031152	0.00028327	0.00034832	9.57e-05	0.00038277	0.00031911	0.00025755	0.00031832	0.00021904	0.00035677	0.00035169	0.00042128	0.00034459	0.0003661	0.00040449	0.00031635	0.00045059	0.00036283	0.0003454	0.00030085	0.00037341	0.00034992
	TREHpp	0.00040678	0.00034625	0.00029103	0.00026016	0.00027715	0.00027837	0.00024026	0.00025527	0.0002626	0.00025938	0.00024906	0.00031787	0.00029749	0.00024	0.00031915	0.00033035	0.0002573	0.00026071	0.00024197	0.00023566	0.00032342	0.00029047	0.00022409	0.00024404	0.000259	0.00032016	0.00021018	0.00037216	0.00031955	0.00032807	0.00023142	0.00036597	0.00027464	0.00018222	0.00028126	0.00022155	0.00033295	0.0002885	0.00029529	0.00031999	0.00023279	0.00030385	0.00023322	0.00026781	0.00027246	0.00028735	0.0003672	0.000206
	ALPATG160pp	0.00026374	0.00021513	0.00022043	0.00032289	0.00024167	0.00022986	0.00024504	0.00028386	0.00022556	0.00030543	0.00026946	0.00034989	0.00028124	0.00031728	0.0003678	0.00033732	0.00025066	0.00023795	0.00028172	0.00022593	0.00023451	0.00030339	0.00024962	0.0002634	0.00031725	0.00031462	0.00027882	0.00018581	0.00028026	0.00023336	0.00023077	0.00033835	0.00035517	0.00025153	0.00018484	0.00028681	0.00032589	0.00025941	0.00027247	0.00021309	0.0003549	0.00031765	0.00033602	0.00028907	0.0003177	0.00038743	0.00023818	0.00027074
	RMPA	0.00030158	0.0002933	0.00015726	0.0001002	0.00043369	0.00010594	0.00035044	0.00028247	0.00039792	0.00024789	0.00033901	0.00030665	0.00033899	0.00030793	0.00031649	0.00035942	0.00021684	0.00027579	0.00031596	0.00027809	0.0001662	0.00019716	0.00042263	5.86e-05	0.00049179	0.00037991	0.00011337	0.00037372	0.00042667	0.00027653	0.00034555	0.0001472	0.00027517	0.00023293	0.00034629	0.00029562	0.00020315	0.00023017	0.0002764	0.00027472	0.00025891	0.00024188	0.00031613	0.00032609	0.00017813	9.16e-05	0.00038147	0.0003041
	TARTRt7pp	0.00027448	0.00019771	0.00041127	0.00027879	0.00038894	0.00038964	0.00018696	0.00023755	0.00017194	0.00027211	0.00031989	0.00045397	0.00016958	0.0002104	0.00020703	0.00036081	0.00026625	0.00025766	0.0001581	0.00024359	0.00023844	0.00036303	0.00043379	0.00027806	0.00027577	0.00026697	0.00030645	0.00011628	0.00043614	0.00011453	0.00015572	0.00042861	0.00050342	0.00021072	0.00017673	0.00032845	0.0002911	0.00033083	0.00055035	9.86e-05	0.00030768	0.00027627	0.00034209	0.00035651	0.00027393	0.00015774	0.00024286	0.00018931
	XYLI1	0.00043889	0.00017836	0.00014421	0.0006046	0.00018154	0.00017717	0.0002534	0.00030253	0.00024325	0.00020537	0.00028122	0.00022734	0.00021257	0.00039309	0.00019104	0.00067664	0.0001873	0.00020318	0.00014448	0.00045463	0.00035241	0.00025389	0.00012464	0.00012362	0.00020046	0.00041291	0.00029061	0.00023808	0.00025468	9.23e-05	0.00050179	0.00026714	0.00035771	0.0002025	0.0006128	0.0001812	0.00019057	0.00019768	0.00021053	0.00023717	0.00031252	0.0003429	0.00043811	0.00042704	0.00033478	7.28e-05	0.0003487	0.00036678
	FRUURt2rpp	0.00026262	0.00023493	0.00024545	0.0003377	0.00019357	0.00028129	0.00045979	0.00026765	0.00023994	0.00026259	0.00023229	0.00027496	0.00028208	0.00026717	0.00033131	0.00043051	0.00012115	0.0003034	0.00026637	0.00031943	0.00019454	0.0003921	0.00027982	0.0003574	0.00030081	0.0002054	0.00024972	0.00026962	0.00031363	0.00030569	0.00021048	0.00030478	0.00023661	0.00023654	0.00026015	0.00027356	0.00026478	0.00022982	0.00029755	0.00034977	0.00025131	0.0002258	0.00020625	0.00025061	0.00040306	0.00026871	0.00020668	0.00034244
	SELGTHR2	0.00041122	0.00014335	0.00051193	0.00018106	0.00026618	0.00018768	0.00045775	0.00017084	0.00013923	0.00049129	0.00020148	0.00026731	0.0003003	0.00019767	0.00041273	0.00031867	0.0005229	9.46e-05	0.00028532	8.24e-05	0.00034598	9.17e-05	0.00019324	0.00031718	0.00015231	0.00022005	0.00015077	0.00034152	8.31e-05	0.00030686	0.00038951	0.00037352	0.00027697	0.00015041	0.00047509	0.00044261	0.00025776	0.0003597	3.45e-06	0.00035396	0.00046105	7.51e-05	0.00016653	0.00016317	0.00015642	0.00026793	0.00080426	0.00028553
	SERASr	0.00026388	0.0002275	0.00030042	0.00050283	0.00034589	0.00038011	0.00022908	0.00047323	0.00022253	0.0004133	0.00013538	0.00037339	0.0002923	7.58e-05	0.00012181	0.00031407	0.00027503	0.0006935	0.00025641	0.00032358	0.00014613	0.00040795	0.00026083	0.00027683	0.00024205	0.00029493	7.67e-05	0.00050975	0.00014113	0.00026356	0.00020284	0.00027809	0.00030648	0.00012312	0.00031185	0.00020158	0.00026552	0.00023821	0.00027528	9.61e-05	0.00025657	0.00037903	9.34e-05	0.00049507	0.00023999	0.00040666	6.56e-05	0.00031878
	ASCBptspp	0.00025264	0.00026849	0.00028275	0.00024055	0.00017794	0.00028186	0.00045034	0.00029655	0.00037389	0.00038926	0.00021451	0.00034185	0.00023792	0.00023986	0.00036221	0.00031888	0.0002834	0.00013069	0.00025507	0.00033774	0.00030644	0.00022765	0.00019234	0.00030487	0.00026659	0.00028508	0.00018873	0.00025317	0.00025749	0.00037074	0.00017974	0.00028213	0.0003296	0.00021883	0.00017359	0.00022738	0.00026166	0.00023046	0.00028958	0.00038606	0.00028512	0.00025278	0.00024215	0.00030523	0.00035187	0.00028095	0.00028375	0.00025259
	DIMPtex	0.00024894	0.00021412	0.00029214	0.0002264	0.00028162	0.00024503	0.00020564	0.0002189	0.00029337	0.00024123	0.00029872	0.0002227	0.00034266	0.0003226	0.0003073	0.00033593	0.00026415	0.00016887	0.00024507	0.00039901	0.00028928	0.00031683	0.00026078	0.00030179	0.00026108	0.00023866	0.0002864	0.00029688	0.00025806	0.0003159	0.00025797	0.00029419	0.00033524	0.00026326	0.00025421	0.00027022	0.00022471	0.00029731	0.00032267	0.0003158	0.00023635	0.00023139	0.00028867	0.00030918	0.00027131	0.00023239	0.00035693	0.00021552
	EX_so3_e	0.00026137	0.00029417	0.00020862	0.00026375	0.00031273	0.00020684	0.00025723	0.00045391	0.00016999	0.00037901	0.00034759	0.00037074	0.00028488	0.00027577	0.00024403	0.00042882	0.00044199	0.00028034	0.000291	0.00035372	0.00030496	0.00028532	0.00021933	0.0002153	0.00020225	0.00035393	0.00029058	0.00024431	0.0001662	0.0002115	0.00016668	0.00035623	0.00031084	0.00017263	0.00018035	0.0002063	0.00020326	0.00022608	0.00030787	0.00019975	0.0002334	0.0002739	0.00031847	0.00032578	0.00020376	0.00029596	0.000317	0.00024354
	G6Pt6_2pp	0.00028959	0.00021126	0.00038631	8.81e-05	0.00036461	0.00039045	0.00030389	0.00042736	0.00028503	0.00038206	0.00025504	7.08e-05	0.0002931	0.00017991	0.00013213	0.00029971	0.00028254	0.00037112	0.00010456	0.00024421	4.19e-05	7.66e-05	0.00044529	0.0003449	2.12e-05	0.00024217	0.00033534	0.00018642	0.00016349	0.00037637	0.00017288	0.00037524	0.0004317	0.00026542	0.00044174	0.00028048	0.00035423	0.00032495	0.00034086	0.00032747	0.00028497	0.00026672	0.00020506	0.0003426	0.00022573	6.29e-05	0.00037085	0.0001553
	APCS	0.00033082	0.00028901	0.00025697	0.00023974	0.00030537	0.00027298	0.00031288	0.00029596	0.00026454	0.00026371	0.00026562	0.00024923	0.00034534	0.00026322	0.00020062	0.00029767	0.00033234	0.00018928	0.00029894	0.00025745	0.00031862	0.00030096	0.00021938	0.00021912	0.000298	0.00024832	0.00024054	0.00028693	0.00031251	0.0003314	0.00029617	0.00020791	0.00022732	0.00026203	0.00026866	0.00023919	0.00021018	0.00025566	0.00021274	0.00023976	0.00030203	0.00033853	0.0003175	0.00021745	0.00026871	0.00020768	0.00033297	0.00030859
	SELR	0.00028598	0.00031037	0.00029175	0.00034868	0.00024274	0.00021297	0.00030728	0.00032084	0.00023424	0.00025779	0.00024022	0.00027478	0.00023289	0.00028433	0.00023864	0.00029354	0.00024461	0.00022307	0.00021938	0.00030092	0.00023785	0.00021728	0.00032215	0.00024263	0.00024181	0.00029531	0.00019431	0.00019494	0.00025424	0.00024241	0.00024763	0.00032615	0.00029483	0.00025949	0.00034051	0.00028816	0.00027201	0.00027419	0.00045407	0.00026269	0.00029477	0.00026081	0.00023429	0.00028079	0.0003155	0.00022056	0.00030421	0.00028939
	SELGTHR3	0.00047132	0.00019831	0.00033405	0.00015356	0.00023435	0.00034201	0.00024059	0.00013433	0.00023297	0.00034494	0.00021046	0.00028771	0.00022673	0.00027255	0.00042836	0.00017701	0.00056579	5.33e-05	0.00033659	7.97e-05	0.00025439	0.00017813	0.00030802	0.00030139	0.00016241	0.00026121	9.98e-05	0.00021073	7.21e-05	0.00040741	0.00026134	0.00041865	0.00026256	0.00016096	0.00042007	0.00042083	0.00049983	0.00037086	0	0.00022035	0.00044644	0.0001239	0.00011266	0.00019666	0.00015931	0.00039822	0.00076798	0.00031832
	ACNAMtex	0.00024291	0.00030233	0.00025024	0.0002708	0.00043419	0.0001648	0.00020165	0.00026515	0.00038272	0.00025922	0.0003263	0.00024302	0.0002919	0.00023981	0.00017663	0.00025614	0.00028095	0.00027072	0.00029611	0.00025126	0.00025699	0.00017708	0.0003558	0.0003417	0.00022348	0.0002629	0.00019436	0.00023142	0.00027959	0.00036759	0.00021259	0.00030565	0.00038717	0.00021318	0.00024427	0.00022283	0.00022051	0.000377	0.00032293	0.0002646	0.00028369	0.00032435	0.00027413	0.00029339	0.00032786	0.00018019	0.00027168	0.00023836
	ALLabcpp	0.00031455	0.00015731	0.00020646	0.00036545	0.00030162	0.00033818	0.0002912	0.0003096	0.00018739	0.0001738	0.00024026	0.00020552	0.0002945	0.00022721	0.00044411	0.0003111	0.00012697	0.00018133	0.00018922	0.00029803	0.00025543	0.00023207	0.00019128	0.00025785	0.00026214	0.00024902	0.00023906	0.0003792	0.00034622	0.00027436	0.00025282	0.00032056	0.00032073	0.00036808	0.00025196	0.00028299	0.00026957	0.00022285	0.00024112	0.00034468	0.00030394	0.00030481	0.00023291	0.00026469	0.00032253	0.00016282	0.00030447	0.00020229
	ADCL	0.00018191	0.00037355	0.00027183	0.00015523	0.00030401	0.00028808	0.00038349	0.00023163	0.00013019	0.000194	0.00026901	0.00041474	0.00019474	0.00040856	0.00016913	0.00030922	0.00015845	0.00017565	0.00013572	0.00051306	0.00033541	0.00030994	0.00013085	0.0003307	0.00039469	0.0003695	0.00013456	0.00013447	0.00020249	0.00030174	0.00015389	0.00041095	0.00026347	0.00015277	0.00021712	0.00047963	0.00039354	0.00049532	0.00036741	8.21e-05	0.00045824	0.00040169	0.00029277	0.00016215	0.00019081	0.00016718	0.00023649	0.00041577
	GAPD	0.00029378	0.00019866	0.00023462	0.00034001	0.0001533	0.00027466	0.00029441	0.00014743	0.00033728	0.00026876	0.00032837	0.00042505	0.0003184	0.00020617	0.00029066	0.00035121	0.00024442	0.00016664	0.00033937	0.00026871	0.0003118	0.00037825	0.00017737	0.00024363	0.00030702	0.00022673	0.00018723	0.00014374	0.00025824	0.00018132	8.86e-05	0.00037794	0.00020359	0.0002222	0.00031155	0.00037741	0.00016109	0.00042236	0.00027762	0.00032124	0.00034436	0.00032562	0.00034177	0.00016823	0.00032066	0.0002418	0.00015389	0.00030766
	EX_acgal_e	0.00023255	0.00019136	0.0002708	0.00025377	0.00029812	0.00029669	0.00027979	0.00019802	0.00022339	0.00024898	0.00028397	0.00029132	0.00029366	0.00032815	0.00030418	0.00023913	0.00016246	0.00021266	0.00030341	0.0003202	0.00023795	0.00031197	0.00027944	0.00024415	0.00022059	0.00026846	0.00027596	0.00023078	0.00023108	0.00032467	0.00027578	0.00032684	0.00031883	0.00048148	0.00023533	0.00028494	0.00024599	0.00031988	0.00027709	0.00027408	0.00024098	0.00028338	0.00023392	0.00018598	0.00028525	0.00021911	0.00021992	0.0003037
	ALTRH	0.00034631	0.00024635	0.00029301	0.00021379	0.00027866	0.0002811	0.00027415	0.00035305	0.00028373	0.00032297	0.00023436	0.00031244	0.00028277	0.00022002	0.00025314	0.00030921	0.00031108	0.00021877	0.00021723	0.0003151	0.00029054	0.00021532	0.00021755	0.00024022	0.00022309	0.00023732	0.00026463	0.0002334	0.00018572	0.00028786	0.00019507	0.00031473	0.00034688	0.00020409	0.00027132	0.00024962	0.00023356	0.00030287	0.00028058	0.00029409	0.00026099	0.00035259	0.00020585	0.0002654	0.00031911	0.00018681	0.00028121	0.00023011
	EX_glyc2p_e	0.00025306	0.00028062	0.00028831	0.00017405	0.00018898	0.00023179	0.00021971	0.00047416	0.00017184	0.00036741	0.00025439	0.00036889	0.00020046	0.00030309	0.00023106	0.0003006	0.00015805	0.00021653	0.00017786	0.0003188	0.00030113	0.00022475	0.00018505	0.00024275	0.00025703	0.00025034	0.00030503	0.00028231	0.00024322	0.00032478	0.0002331	0.00030059	0.00033437	0.00028611	0.0003761	0.00021463	0.00032997	0.00024958	0.00026643	0.00029368	0.000208	0.00028379	0.00022769	0.00027058	0.00033781	0.00032882	0.00027511	0.00024195
	LPLIPAL2ATG140	0.00027057	0.00030806	0.00018398	0.0002687	0.00028978	0.00038254	0.00025053	0.00018941	0.00014289	0.00036835	0.00035385	0.0002765	0.00026233	0.00027546	0.00038494	0.00020989	0.00020003	0.00030363	0.0002384	0.0002404	0.00022792	0.0002386	0.00020442	0.00034752	0.00024444	0.00030525	0.00030982	0.00021165	0.00025571	0.00018486	0.00018583	0.00031585	0.00032928	0.00018435	0.00036164	0.00024876	0.00017639	0.00022969	0.00022952	0.00024636	0.00027186	0.00027678	0.00030591	0.00041793	0.00031782	0.00025019	0.0001653	0.00020439
	XYLt2pp	0.00037245	0.00022742	0.00018379	0.00036806	0.00014044	0.00013034	0.00023067	0.00035177	0.00020892	0.00027786	0.0003455	0.00013769	0.0002335	0.00030906	0.00022967	0.00049729	0.00016497	0.0001694	0.00010487	0.0005186	0.00036228	0.00025457	0.0001213	0.00016134	0.00028887	0.00029776	0.00035872	0.00025194	0.00023433	7.39e-05	0.00040695	0.00023349	0.0002521	0.00024981	0.00046304	0.00019754	0.00023175	0.00025388	0.00024506	0.00021784	0.00025606	0.00040109	0.00038215	0.00049166	0.00032646	0.00014203	0.00032454	0.00034216
	LPLIPAL2ATE160	0.00029456	0.00028617	0.00046864	0.00018679	0.0003501	0.0001824	0.00027534	0.00033483	0.0001394	0.00023759	0.00018847	0.0002014	0.00036471	0.00026946	0.0002328	0.00026735	0.00013839	0.00015111	0.00041283	0.00023447	0.00025055	0.00032287	0.00025868	0.00040362	0.00024904	0.00029392	0.00026871	0.00023507	0.000247	0.0002393	0.00021911	0.00043273	0.00038412	0.00023092	0.00021216	0.00025035	0.00054217	0.00024615	0.00020628	0.00024131	0.00014597	0.00015762	0.00023251	0.00015418	0.00024643	0.00025047	0.00022154	0.00046243
	RPNTPH	0.00020971	0.00019557	0.00033566	0.00021574	0.00022895	0.00029115	0.00028794	0.00033201	0.00030074	0.0003456	0.00023328	0.00029761	0.00023596	0.00028824	0.00028967	0.00024938	0.00025709	0.00020029	0.0003825	0.00026896	0.00021802	0.00028063	0.00018255	0.00023685	0.00035069	0.00028725	0.00032572	0.0002112	0.00033875	0.00027938	0.00026721	0.00022279	0.00026009	0.00026291	0.00017846	0.00029561	0.00028772	0.00019378	0.00029294	0.00027961	0.00025177	0.00020805	0.0002365	0.00021599	0.00030464	0.00025506	0.00028433	0.00027643
	DHBS	0.00023705	0.00023743	0.00021843	0.00042627	0.00027973	0.00037591	0.0003935	0.00040084	0.00022666	0.00027561	0.00012033	0.00024627	0.00025637	5.59e-05	8.97e-05	0.00032522	0.00032809	0.00048091	0.00031518	0.00033988	0.00021377	0.00047277	0.00025304	0.000276	0.00026898	0.00020999	7.22e-05	0.00035723	8.31e-05	0.00029189	0.0003208	0.00022265	0.0002277	0.00011707	0.00027888	0.00018364	0.00029692	0.00024828	0.00020161	0.00012193	0.00033769	0.00038725	8.9e-05	0.00033062	0.00031353	0.00046088	5.61e-05	0.00047191
	CH4t2pp	0.00021179	0.00020462	0.00026379	0.00029175	0.00023955	0.00022205	0.00022023	0.00029295	0.00025968	0.00029371	0.00024911	0.00025814	0.00030351	0.00024534	0.00026714	0.00029926	0.00029707	0.00029854	0.00025634	0.00031944	0.00026245	0.00026367	0.00026325	0.00021265	0.00034508	0.00025523	0.00024476	0.00022526	0.00024533	0.00036547	0.00030267	0.00026005	0.00027532	0.00028834	0.00021545	0.00025604	0.0003271	0.00023633	0.00024878	0.00026737	0.00025724	0.00021683	0.00023405	0.00021891	0.00027594	0.00020441	0.00027033	0.00028877
	EX_xmp_e	0.00038238	0.00036025	0.00018301	0.00021203	0.00023149	0.00017232	0.00031583	0.00027265	0.00030485	0.00030211	0.00022966	0.00025935	0.00034772	0.00027191	0.00021797	0.00027215	0.00031628	0.00023701	0.00030364	0.00033905	0.0002171	0.00027325	0.00023982	0.00017233	0.00032633	0.00019343	0.00017193	0.00034023	0.0002911	0.00019145	0.00023944	0.00026995	0.00032942	0.00029325	0.00028677	0.00019329	0.00030583	0.00026582	0.00027934	0.0002204	0.00032647	0.00021441	0.00031153	0.00024334	0.00018202	0.00020046	0.00028216	0.0002139
	GALt2pp	0.00021088	0.00012555	0.00018614	0.00024449	0.00028909	0.00026594	0.00031797	0.0003663	0.00026776	0.00025332	0.0003632	0.00031664	0.00025135	0.00024056	0.00025465	0.00037206	0.00024396	0.00011931	0.00021027	0.00031539	0.00028254	0.00019663	0.0002894	0.00040817	0.00042222	0.00026347	0.0002482	0.00026506	0.00029156	0.00031975	0.00029945	0.0001183	0.00029611	0.00025856	0.0002409	0.00022848	0.00024023	0.00028339	0.00017502	0.00019228	0.00020942	0.00014355	0.00025739	0.00026797	0.00021562	0.000316	0.00026447	0.00028683
	XMPtex	0.00029783	0.00027152	0.00023963	0.00032828	0.00023185	0.00012112	0.00031345	0.00024752	0.00026503	0.00028328	0.00024442	0.00029006	0.0002619	0.00027055	0.000241	0.00045328	0.00028208	0.00025278	0.00022195	0.00038387	0.0002265	0.00027509	0.0003318	0.00018784	0.00030924	0.00032216	0.00015297	0.0002708	0.0002233	0.00019321	0.00029218	0.00025882	0.00026711	0.0002126	0.00035825	0.00024356	0.00022847	0.00024705	0.00025939	0.00024931	0.00029382	0.00029652	0.00033268	0.00016964	0.00022813	0.00017556	0.0002369	0.000194
	LPLIPAL2ATG161	0.00025237	0.00018583	0.00024273	0.00030797	0.00020602	0.0002169	0.00021943	0.00041072	0.00029396	0.00027649	0.00018533	0.0003989	0.00024046	0.00031474	0.00026245	0.00027674	0.00033277	0.00033661	0.0002837	0.00045869	0.00035942	0.00021319	0.00030177	0.0001281	0.00032538	0.00028127	0.00014532	0.00012331	0.00037794	0.00031911	0.00012743	0.00024011	0.00014407	0.00044512	7.53e-05	0.00025494	0.00035576	0.00019906	0.00014337	0.00040567	0.00019608	0.00025557	0.00024388	0.00023736	0.00032707	0.00022803	0.00025269	0.00031221
	OCTNLL	0.00026008	0.00026618	0.00025485	0.00027926	0.00028129	0.00022352	0.00031782	0.00031865	0.00023909	0.00023655	0.0002509	0.00034684	0.00027929	0.00025758	0.00029509	0.00022132	0.0004178	0.00024021	0.00017828	0.00034508	0.0002317	0.00026904	0.00029497	0.00023543	0.00026968	0.00018382	0.00015723	0.0002338	0.00017243	0.00029732	0.00026821	0.00017727	0.00022264	0.00023432	0.00024569	0.00026082	0.0003557	0.00027465	0.00023178	0.00031441	0.00029595	0.00022564	0.00030041	0.00028477	0.00022069	0.00024593	0.00032913	0.00025684
	EX_amp_e	0.0002288	0.0002408	0.00039463	0.00015281	0.00020291	0.00018476	0.00022602	0.00021998	0.00033462	0.000235	0.00030765	0.00035029	0.0001184	0.00024013	0.00025998	0.00025736	0.00023248	0.00033932	0.00031138	0.00011307	0.0001991	0.00024121	0.0001556	0.00060745	0.00025229	0.0001419	0.00022431	0.00020134	0.00048325	0.00016679	0.00019482	0.00041384	0.00026199	0.00010884	0.00041079	0.00032783	0.00030591	0.00016484	0.00021689	0.00019718	0.0001193	0.00015139	0.00043874	0.00053459	0.00014	0.00033184	0.00021126	0.00018312
	ADCS	0.00021952	0.00039508	0.00024823	0.00011958	0.00038548	0.00028892	0.0003856	0.00031288	0.00011806	0.00015945	0.00038718	0.00032539	0.00019532	0.00048867	0.00013934	0.00018015	0.00015771	0.00018708	0.00015427	0.00027106	0.00026361	0.00047655	0.00013055	0.0003486	0.00033758	0.00035056	0.00014726	0.00013584	0.00038419	0.00041138	0.00014948	0.00015941	0.00033974	0.00013133	0.00023731	0.00044743	0.00038392	0.00035002	0.00035986	6.13e-05	0.00034336	0.00036587	0.00034115	0.00015573	0.00012544	0.00014439	0.00020135	0.00036892
	ACNAMt2pp	0.00023721	0.00022394	0.00030174	0.00024313	0.0002402	0.0002483	0.00030756	0.0003169	0.00027025	0.00026574	0.00025045	0.0002649	0.0002186	0.00014524	0.00021982	0.00023605	0.00030785	0.0001838	0.00019125	0.00025497	0.00033279	0.0002636	0.00028332	0.00025608	0.00027096	0.00028016	0.00028616	0.00025984	0.00030825	0.00026202	0.00024107	0.00031526	0.00027993	0.00031186	0.00020894	0.00026443	0.00024356	0.00036078	0.00023942	0.00026679	0.00029545	0.00025066	0.00026012	0.00022471	0.00034158	0.00028646	0.00027411	0.00023411
	LPLIPAL2ATE140	0.00031472	0.00031777	0.00018922	0.00032337	0.00032776	0.00022652	0.00026321	0.00027429	0.00018516	0.00036531	0.00019942	0.00031457	0.00030619	0.00024392	0.00025463	0.00025393	0.00019882	0.00019511	0.00031698	0.00033044	0.00020295	0.00016849	0.00026034	0.00038313	0.00018527	0.00028541	0.00024155	0.0002401	0.00021511	0.00022031	0.00021989	0.00027025	0.00027969	0.00019162	0.00023034	0.00019104	0.00030501	0.00026223	0.0003441	0.00018343	0.00026422	0.00027487	0.0003281	0.00037109	0.00026641	0.0002328	0.00014531	0.00035335
	MECDPDH5	2.52e-05	3.73e-05	2.86e-05	2.94e-05	4.88e-05	0.0001278	6.51e-05	3.37e-05	2.54e-05	3.15e-05	3.14e-05	1.67e-05	4.07e-05	2.53e-05	2.77e-05	3.43e-05	3.99e-05	4.11e-05	2.6e-05	5.35e-05	0.00017103	3.61e-05	4.05e-05	2.76e-05	0.00089574	2.84e-05	4.26e-05	3.78e-05	4.45e-05	3.52e-05	4.74e-05	3.11e-05	3.95e-05	2.79e-05	2.91e-05	5.41e-05	0.00017254	0.00499236	4.18e-05	3.59e-05	4.89e-05	0.00483843	2.71e-05	2.55e-05	2.94e-05	2.27e-05	6.1e-05	3.11e-05
	NTRIR3pp	0.00019967	0.00019547	0.00027686	0.00024796	0.00022931	0.00029055	0.00037465	0.00034136	0.00020513	0.00021574	0.00031664	0.00029225	0.00020262	0.00019442	0.00013738	0.00040546	0.00025382	0.00028125	0.00025149	0.00027482	0.00023596	0.00024852	0.00029154	0.00021736	0.0002108	0.00034151	0.00020902	0.00026325	0.00016744	0.00031844	0.00025021	0.000251	0.0002114	0.00021346	0.00024801	0.00024678	0.00038231	0.00022375	0.00035889	0.00029118	0.0002077	0.00035276	0.00025673	0.00025021	0.00023368	0.00030088	0.00025087	0.00034769
	ARMEPNS	0.00025485	0.00021259	0.00027844	0.00030378	0.00026051	0.00019568	0.00031485	0.00024905	0.00023119	0.00021868	0.00022837	0.00030441	0.00024727	0.00023265	0.00025771	0.00024847	0.00019626	0.00018912	0.00026163	0.00022954	0.00024159	0.00027955	0.00023818	0.0002176	0.0002714	0.00023991	0.00026764	0.00026932	0.0003136	0.00028882	0.00023396	0.0002686	0.00022212	0.00028619	0.00026449	0.0002878	0.00035308	0.00022322	0.00030991	0.00015632	0.00024829	0.00027165	0.00023441	0.00029872	0.00033516	0.0002579	0.00031696	0.0002737
	NO3R2bpp	0.00015617	9.36e-05	0.00023678	0.00011208	0.00024492	0.0002088	0.00032495	0.00049157	0.00031243	0.00028117	0.00034769	0.0001156	0.00013423	0.000258	9.36e-05	0.00017271	0.0001202	0.00035562	0.00034873	0.00022823	0.0004411	9.59e-05	0.00014959	0.00030068	0.0002442	0.00032617	0.00032297	0.00033424	0.00043322	0.00035369	0.00027982	0.00040323	0.00016781	0.00020635	0.00024238	0.0002649	0.00017458	8.85e-05	0.00021103	0.00022412	0.00024301	0.00029272	0.00030696	0.00038767	0.00030491	0.00015037	0.0002758	0.00045464
	EX_pser__L_e	0.00037581	0.00031079	0.00029728	0.00013567	0.00018599	0.00023722	0.00035893	0.00034179	0.00024319	0.00022935	0.00021397	0.00028501	0.00026458	0.00025627	0.00025473	0.00026787	0.00020652	0.00024542	0.00021422	0.00031582	0.00030671	0.00020175	0.00028126	0.00041816	0.00022075	0.00031076	0.00021522	0.00025133	0.00023448	0.00024317	0.00028652	0.00025758	0.00021695	0.0001432	0.0003319	0.00020306	0.00033746	0.00021497	0.00023001	0.0002355	0.00041111	0.00023468	0.00018863	0.0002184	0.00027179	0.00031546	0.00022999	0.00027328
	14GLUCANabcpp	0.0002884	0.00015414	0.00033197	0.00020128	0.00021387	0.00030934	0.00026142	0.00019645	0.00025282	0.00026136	0.00021726	0.00034133	0.00026318	0.00030904	0.00026956	0.00036283	0.00024129	0.00022271	0.00021574	0.00030887	0.00024507	0.00022696	0.00023304	0.00026189	0.00019844	0.00019607	0.00031355	0.00025587	0.00033532	0.00026269	0.00033707	0.00037938	0.0003019	0.00019375	0.00022953	0.00021986	0.00039441	0.00022084	0.00024268	0.00015991	0.00024729	0.00026514	0.00025368	0.00020696	0.00024518	0.00020726	0.00020921	0.00017963
	NMNt7pp	0.00024566	0.00026004	0.00022761	0.00028865	0.00034989	0.00022577	0.00021824	0.00026839	0.00025196	0.00025594	0.00028784	0.00021104	0.0003646	0.00019278	0.00039318	0.00026138	0.00024881	0.00018286	0.00021092	0.00019765	0.00025709	0.00024327	0.00017417	0.00030434	0.00023071	0.00028022	0.00024694	0.0003039	0.0002603	0.00020659	0.00027387	0.00034444	0.00022702	0.00031008	0.00033692	0.0002793	0.00031565	0.00021355	0.00023299	0.00019805	0.00020535	0.00021639	0.00022904	0.00029146	0.00017179	0.0002319	0.00039097	0.00028259
	LPLIPAL2ATE161	0.00027788	0.00013506	0.00031042	0.00022186	9.16e-05	0.0002891	0.00025859	0.00032408	0.00026252	0.00022044	0.00034183	0.00039697	0.00031629	0.00025398	0.00029584	0.00026692	0.00041744	0.00035663	0.000222	0.00029922	0.00029844	0.00024549	0.00037017	9.28e-05	0.00028985	0.00026868	0.00017953	0.00015934	0.00027968	0.00031986	0.00021587	0.00025589	0.00015383	0.00025762	0.00012515	0.00029546	0.00023181	0.00026891	0.00014079	0.00019698	0.00025522	0.00026023	0.000138	0.00027964	0.00038388	0.00028611	0.00030105	0.00030435
	ENTCS	0.00030038	0.0003088	0.00018071	0.00029723	0.0002491	0.00029969	0.00022921	0.00052482	0.00034825	0.00043781	0.00015431	0.00020953	0.00019168	5.17e-05	6.18e-05	0.00033459	0.00027781	0.00049306	0.00034316	0.00022085	0.00026004	0.000222	0.00028651	0.00027583	0.00032718	0.00011512	0.00013643	0.00036422	0.00011148	0.00038558	0.00052008	0.00031625	0.00028724	0.00010263	0.00029464	6.37e-05	0.00023792	0.00020228	0.00034592	8.2e-05	0.00024197	0.00026809	0.00010306	0.00035988	0.00028974	0.00035629	5.63e-05	0.00029913
	LIPAHTex	0.00033417	0.00020482	0.00027881	0.00030506	0.00026094	0.00026972	0.00033401	0.00018979	0.00024055	0.00019839	0.00018892	0.00023188	0.00028315	0.00029502	0.0002294	0.00020402	0.00022485	0.00020564	0.00030791	0.00031572	0.00032176	0.00018619	0.00021653	0.00022566	0.00030348	0.00031184	0.00018956	0.00030864	0.00022075	0.00022981	0.00031392	0.00030025	0.00025321	0.0002396	0.00019146	0.00020574	0.00028824	0.00022957	0.00032587	0.00032704	0.00029032	0.00032058	0.00022828	0.00019778	0.0002486	0.00024671	0.00028782	0.00018891
	CXSAMS	0.00054807	0.00027778	0.00033704	0	0.0006697	4.68e-06	3.72e-05	0.00028511	6.17e-05	6.81e-05	0.00022661	0.0004187	0.00029924	0.00030744	0.00022492	0.00033379	0.00021152	0.00045318	0.00033291	0.00010766	0	0.00027074	0.00010116	0.00030536	0.00016942	0.00028281	0.00010297	0.00025383	9.13e-05	0.00035612	0.00048809	9.67e-05	0.00043321	7.69e-05	0.00020744	0.00062669	0.00032607	0	0.00022918	0	0.0001055	0.00038745	7.58e-05	0.00010505	0.00059459	0.00036252	0.00057703	5.11e-05
	PRCPD	0.00019595	0.00019407	0.00020136	0.00027179	0.00021105	0.00024738	0.00032787	0.00029586	0.00024929	0.00024101	0.00019119	0.00027452	0.00026269	0.00024034	0.00026026	0.00027119	0.00026132	0.00021081	0.00027569	0.00024827	0.0003131	0.00025422	0.00020422	0.00020256	0.00026893	0.00029623	0.00041279	0.0002155	0.00031216	0.00038251	0.00030764	0.0003056	0.00026329	0.00023949	0.00023654	0.00026784	0.00024117	0.00023905	0.00033525	0.00026234	0.00022146	0.00023166	0.00020052	0.00016427	0.00022169	0.00017857	0.00022515	0.00034192
	ACGALtex	0.00021988	0.00016373	0.00021759	0.00019855	0.00029068	0.00035165	0.0002687	0.00031731	0.00017488	0.00023076	0.00021917	0.0002709	0.00026002	0.00023591	0.0002326	0.00024336	0.00015943	0.00024479	0.00022906	0.00027455	0.00026087	0.00035672	0.00033851	0.00025739	0.00019448	0.00020095	0.00015254	0.00016776	0.0002394	0.00048431	0.000315	0.00033385	0.00023424	0.00022498	0.00020998	0.0004223	0.00034606	0.00024385	0.0003321	0.00016679	0.00021796	0.000197	0.00022321	0.00018934	0.00019904	0.00023713	0.00019206	0.00030858
	EX_acac_e	0.00010807	0.00012207	0.0001692	0.00020323	0.00017304	0.00020008	0.00034106	0.00018137	0.00025822	0.00032384	0.00020809	0.00031862	0.00024284	0.00038951	0.00023783	0.00033511	0.00031242	0.00024747	0.00030274	0.00028098	0.00015374	0.00025709	0.00022875	0.00030584	0.00038733	0.00026921	0.00023092	0.00020622	0.00014742	0.00026195	0.00032652	0.00027207	0.00031554	0.00026173	0.00019017	0.00034585	0.00029025	0.00031119	0.00029456	0.00011981	0.00016454	0.00017236	0.00037216	0.0002042	0.00025355	0.00030186	0.00021621	0.00036748
	PGK	0.00027007	0.00015788	0.00017858	0.00027843	0.0001701	0.00037142	0.00022165	0.00014806	0.00041437	0.000265	0.00028252	0.00040772	0.00025782	0.00020512	0.0002038	0.00020637	0.00016989	0.00014965	0.00037517	0.00026552	0.00032193	0.00022884	0.00016095	0.00030758	0.00028522	0.00032378	0.00021415	0.00010396	0.00023389	0.00021858	0.00011922	0.00035262	0.00026808	0.00046616	0.00034503	0.00027793	0.00015899	0.00028034	0.00015536	0.00038096	0.00017721	0.0002736	0.00030976	0.00012226	0.00022927	0.00019631	0.0002224	0.00030651
	ACNML	0.00026314	0.00020781	0.00023848	0.00026765	0.00034842	0.00026367	0.00033039	0.0002325	0.00025114	0.00030056	0.00021727	0.00031577	0.00024732	0.00021066	0.00031035	0.00023968	0.00023915	0.00027357	0.00022547	0.00027709	0.00033849	0.00024729	0.00020623	0.00027159	0.00035635	0.00024325	0.00019443	0.00022472	0.00020685	0.00027888	0.00021447	0.00025079	0.00023386	0.00019711	0.00025291	0.00023262	0.00020956	0.00031587	0.00025985	0.00021783	0.00018912	0.00024774	0.00032076	0.00028242	0.00023015	0.0001836	0.00026061	0.0002791
	14GLUCANtexi	0.00021159	0.00026413	0.00015645	0.0002353	0.00027137	0.00022533	0.0003026	0.00034101	0.00019745	0.00025985	0.00023531	0.00021217	0.00029352	0.00025328	0.00038424	0.00018656	0.00018248	0.00019774	0.00026197	0.00027535	0.00022558	0.00016494	0.00015733	0.00024855	0.00029432	0.00017984	0.00024245	0.0003438	0.00022835	0.0003278	0.00020003	0.00038958	0.00022618	0.00041398	0.00017608	0.00017847	0.00034441	0.00028116	0.00028279	0.00025221	0.00021146	0.00036991	0.00020158	0.00022681	0.00021957	0.0002345	0.00033659	0.00022436
	PEAMNtex	0.00031663	0.00024202	0.00025187	0.00020993	0.00033427	0.0002605	0.00017205	0.00031038	0.00017349	0.00022723	0.000177	0.00027731	0.00033173	0.00024334	0.00025657	0.00022437	0.00016533	0.00018173	0.0002594	0.00024967	0.00025349	0.00020191	0.00028107	0.00023518	0.00023726	0.00019657	0.00024954	0.00027943	0.00022646	0.00027782	0.00030928	0.00031141	0.00029369	0.00031004	0.00038896	0.00031265	0.00029473	0.00017177	0.00022608	0.00030127	0.00027939	0.00029583	0.00021416	0.0002282	0.00024768	0.00025647	0.0002564	0.00024878
	I4FE4SR	3.55e-05	5.94e-05	5.22e-05	4.44e-05	4.12e-05	5.21e-05	4.92e-05	6.05e-05	4.01e-05	5.43e-05	4.34e-05	5.37e-05	5.14e-05	5.78e-05	6.67e-05	5.01e-05	0.00491932	2.9e-05	2.94e-05	4.03e-05	3.44e-05	0.00024795	2.66e-05	3.96e-05	4.59e-05	3.33e-05	0.00530871	4.69e-05	5.18e-05	5.02e-05	4.49e-05	3.91e-05	3.29e-05	4.51e-05	2.81e-05	4.4e-05	5.23e-05	4.24e-05	3.95e-05	4.81e-05	5.56e-05	5.87e-05	4.38e-05	3.49e-05	3.14e-05	5.58e-05	7.38e-05	4.31e-05
	EX_3hcinnm_e	0.0003273	0.00031959	0.00024023	0.0002247	0.00016426	0.00025558	0.00030051	0.00021409	0.0003342	0.00020296	0.00021159	0.0003528	0.00016328	0.00029853	0.00023267	0.00029596	0.00027153	0.00039632	0.0001382	0.00018417	0.00027992	0.00030352	0.00020977	0.00034454	0.00021589	0.0003254	0.00030807	0.00012324	0.00024362	0.00015929	0.00028059	0.00029262	0.00029666	0.00025531	0.00019289	0.00031493	0.00027527	0.0001275	0.00014477	9.14e-05	0.00027708	0.0002147	0.00029758	0.00028408	0.00030096	0.00027681	0.00014293	0.00019464
	LIPOS	0.00027689	0.00027866	0.00029121	0.00019742	0.00016501	0.00031601	0.00021622	0.00023195	0.00022571	0.00036076	0.00015673	0.00025974	0.00028792	0.00024619	0.00023945	0.00029555	0.00018298	0.0002353	0.00026775	0.00027953	0.00025417	0.00031265	0.00021318	0.00027432	0.00028328	0.00018633	0.00020411	0.00015324	0.00024732	0.00016159	0.0002177	0.00030223	0.00027254	0.00023563	0.00024501	0.00023879	0.00034401	0.00020493	0.00038921	0.00024007	0.00019703	0.00025734	0.00025275	0.00024794	0.00021585	0.00032378	0.0002547	0.00034854
	EX_4abzglu_e	0.00015509	0.00032419	0.00026762	0.00024697	0.00027884	0.00039554	0.00039856	0.00037672	0.00017957	0.00027119	0.00023849	0.00030014	0.00019487	0.0003362	0.00010239	0.00024906	0.00021198	0.00014536	0.00012867	0.00023982	0.00034784	0.00048463	0.0001174	0.00025683	0.00040251	0.00030327	0.00011429	0.0001514	0.00028446	0.00036671	0.00020345	0.00037693	0.00010404	0.00013267	0.00026111	0.0004221	0.00034201	0.00028909	0.00027356	6.74e-05	0.00035156	0.00016294	0.00027306	0.0001342	0.00011526	0.00017493	0.00010921	0.00054969
	GLNtex	0.00022949	0.00020313	0.00018864	0.00017256	0.00024094	0.00019402	0.00017282	0.0002667	0.00015254	0.00017984	0.00026378	0.00020243	0.00032778	0.00022836	0.00036324	0.00039957	0.00014957	0.00029935	0.00022475	0.00022418	0.00028325	0.00037762	0.00018396	0.00039107	0.0002057	0.00015563	0.00024495	0.00024082	0.00019324	0.00025128	0.0002029	0.00029268	0.00035546	0.00033386	0.00017495	0.0002259	0.00026118	0.00026608	0.0002617	0.00032541	0.00027581	0.00022441	0.00015128	0.00015431	0.00027458	0.00026086	0.00028516	0.00022383
	EX_acnam_e	0.00027524	0.0003742	0.00017525	0.00016302	0.0003521	0.00027028	0.00027114	0.00024654	0.00022768	0.00023083	0.00018163	0.00022922	0.0002704	0.00026478	0.00020446	0.00032951	0.00023277	0.00030809	0.00013046	0.00026986	0.00025844	0.00017418	0.00034355	0.00028038	0.00020004	0.00026363	0.00023219	0.00029858	0.0003109	0.00025916	0.00025811	0.00031339	0.00035821	0.00018997	0.00018607	0.00022306	0.00039365	0.00028297	0.00028596	0.00019837	0.00027777	0.00028154	0.00020247	0.00021241	0.00025804	0.00020391	0.00021663	0.0001976
	AMANK	0.00024361	0.00029312	0.00024658	0.00028599	0.00024396	0.00019923	0.00022596	0.00023641	0.00021176	0.00021723	0.00021594	0.00018561	0.00021934	0.00015178	0.00018873	0.00027458	0.00033026	0.00013948	0.00022334	0.00019802	0.00026673	0.00025019	0.00026291	0.00028255	0.00026618	0.00024483	0.00026595	0.00024332	0.00024998	0.00024556	0.0002642	0.00027884	0.00040089	0.00025659	0.0002172	0.00025484	0.00027445	0.00035312	0.00029787	0.00022832	0.0002992	0.00028216	0.00028989	0.00027471	0.00026286	0.00024552	0.00023808	0.00030891
	UACGAMPpp	0.00028297	0.00021441	0.00031547	0.00021095	0.00029129	0.00020706	0.00024774	0.00030385	0.00017203	0.00014573	0.00020102	0.000213	0.00025726	0.00024733	0.00019661	0.00026769	0.00020591	0.00021268	0.00016015	0.00038568	0.00021804	0.00016489	0.00025748	0.00025831	0.00017122	0.0002225	0.0001713	0.00025099	0.00014565	0.00021889	0.00032014	0.00027189	0.00033699	0.00022181	0.00016756	0.00024725	0.00032263	0.0003244	0.00022194	0.00030089	0.000236	0.00028813	0.00023934	0.00025705	0.00036357	0.00024855	0.00033722	0.00043772
	4ABZGLUtr	0.00023388	0.00021137	0.00019165	0.00016366	0.00026389	0.00028472	0.00048475	0.00021619	0.00015755	0.00013947	0.0002389	0.00053882	0.00015555	0.00042792	0.00016937	0.00026724	0.00010261	9.89e-05	0.0001583	0.0003055	0.00030489	0.00056536	9.27e-05	0.00027821	0.00037666	0.00022811	0.00015543	0.00016383	0.00055258	0.00021731	0.00016844	0.00032721	0.0002406	0.00014213	0.00018908	0.00057006	0.0002366	0.00029269	0.00023704	6.12e-05	0.00025409	0.00035178	0.00029046	0.00016885	0.00015555	0.00018946	0.00011255	0.00042606
	CPL	0.00020314	0.00016221	0.00022089	0.00028147	0.00027499	0.00027271	0.00024217	0.00026316	0.00019766	0.00024505	0.00024044	0.00026687	0.00022617	0.0002352	0.00021186	0.00033771	0.00021999	0.00018805	0.00029601	0.00034417	0.00021848	0.0002577	0.00027734	0.00018238	0.00024308	0.00023971	0.00027164	0.00022985	0.00028069	0.00031383	0.00027847	0.00025536	0.00027072	0.00016642	0.00029108	0.00031899	0.0002874	0.00018625	0.00028992	0.00021375	0.00025585	0.00022004	0.00016969	0.00020398	0.00026138	0.00021681	0.00023895	0.00030677
	EX_gln__L_e	0.00024234	0.00027634	0.00032236	0.0001987	0.00021737	0.00017522	0.00018039	0.00026512	0.00019152	0.00021598	0.00015989	0.00027512	0.00037243	0.00030535	0.00025498	0.00031986	0.00017335	0.00021392	0.00035493	0.00013933	0.00022356	0.00032237	0.00028184	0.00024156	0.00020442	0.00025396	0.00014949	0.0002998	0.00028628	0.00019756	0.00015605	0.00027789	0.00019861	0.00028541	0.00024002	0.00027574	0.00032019	0.00032171	0.0002191	0.00036588	0.00019213	0.00023371	0.00023342	0.00020287	0.00028089	0.00023215	0.00024187	0.00028224
	EX_ttdca_e	0.00024026	0.000265	0.00021436	0.00024035	0.00022645	0.00023774	0.00033197	0.00032087	0.00017588	0.00023033	0.00021187	0.00027801	0.00021656	0.00033464	0.00027092	0.00029269	0.00023061	0.00023711	0.00025555	0.00023411	0.00024901	0.00025866	0.0001831	0.00024838	0.00025838	0.00029335	0.00021569	0.00030523	0.00025982	0.00019721	0.00022718	0.00023437	0.00031506	0.00026962	0.00024075	0.00026781	0.00022778	0.00018757	0.00026068	0.00018797	0.00027494	0.00026279	0.00026524	0.00021462	0.00028783	0.00020153	0.00021756	0.00023581
	EX_udpg_e	0.00020002	0.00015718	0.0003623	0.00034657	0.00015751	0.00025538	0.00025791	0.00014935	0.0002095	0.00023074	9.95e-05	0.0002894	0.00025117	0.00027442	0.00028129	0.00033451	0.00024004	0.00015264	0.00027982	0.00018083	0.00025572	0.00024796	0.00026842	0.00025276	0.00022857	0.00020266	0.00022796	0.00020689	0.00020024	0.00028742	0.00020141	0.00031424	0.00039031	0.00021989	0.00019973	0.00030058	0.00027857	0.00023012	0.0003952	0.00017246	0.00024748	0.00016493	0.00017975	0.00023057	0.00036637	0.00021148	0.00025991	0.00033241
	AMPtex	0.00020456	0.00027927	0.0002214	0.00031381	0.0002277	0.00022752	0.00022	0.0003946	0.00019838	0.00022072	0.00024462	0.00025761	0.00024313	0.0003154	0.00023376	0.00024743	0.00027242	0.00024138	0.0002098	0.00027518	0.00026915	0.00018451	0.00028647	0.00031593	0.00026898	0.00024515	0.00026476	0.00022715	0.00026359	0.00025337	0.00017384	0.00024586	0.00024806	0.00015113	0.00018304	0.00027834	0.00029235	0.0002463	0.00026049	0.00021461	0.00029896	0.00023034	0.00029304	0.00022164	0.00028664	0.00021752	0.00027621	0.00015089
	TMAtex	0.00032895	0.00026387	0.00026176	0.00023539	0.00024389	0.00024543	0.00025847	0.00020234	0.00024512	0.00023052	0.00022963	0.00020314	0.00021373	0.00025167	0.00029148	0.00027799	0.00025528	0.00028892	0.00027213	0.00024121	0.00028266	0.0002803	0.00023831	0.00023018	0.00017424	0.00024957	0.00023637	0.00032935	0.00020538	0.00027162	0.0002109	0.00018691	0.00027425	0.00015733	0.0002883	0.00025573	0.00030192	0.00022193	0.00029633	0.00021826	0.00027963	0.0002293	0.00022459	0.00026192	0.00018727	0.00019846	0.00024951	0.00021958
	23CAMPtex	0.00024519	0.00010948	0.00031053	0.00015558	0.00026791	0.0002656	0.00039484	0.00044134	0.00015903	0.00014294	0.00026569	0.0001323	0.00011081	0.00026147	0.00021966	0.00029493	0.00016606	0.00016683	0.00013773	0.00036513	0.00014357	0.0001282	0.00024447	0.00026248	0.00014576	0.00030273	0.00028049	0.00015094	0.00013432	0.00038844	0.00021517	0.00047418	0.00027823	0.00048839	0.00039984	0.00022728	0.00023443	0.000243	0.00020013	0.00019181	0.00030067	0.00042125	0.00024056	0.00019459	0.00028841	0.00011457	0.00027262	0.00030365
	AMANAPEr	0.00025096	0.0001994	0.00019222	0.00031223	0.00024997	0.0002542	0.00028826	0.00023845	0.00026391	0.00023304	0.00021433	0.00029087	0.00022674	0.00019958	0.00017971	0.00032979	0.0002448	0.0001884	0.00017972	0.00037476	0.00020222	0.0002571	0.00026926	0.00027466	0.00025233	0.00023399	0.00022981	0.0001938	0.00023159	0.00020818	0.00020558	0.00030521	0.0001847	0.00024753	0.00022035	0.00030083	0.00026441	0.00029439	0.00020898	0.00028814	0.0002276	0.00031232	0.0002986	0.00024362	0.0001646	0.00015317	0.00031455	0.00030575
	TPI	0.00024028	0.00017046	0.00018968	0.00025285	0.00018726	0.00029967	0.00025228	0.00022276	0.00018553	0.00019492	0.00028338	0.00032103	0.00025515	0.00018024	0.00032444	0.00028413	0.00022334	0.00018316	0.00025244	0.00022372	0.00022313	0.00037114	0.00013307	0.00035609	0.00019805	0.00030285	0.00019835	0.00017597	0.00026385	0.00023205	0.0001374	0.0002607	0.00021574	0.00025505	0.00027143	0.00017482	0.00021381	0.00025693	0.00031525	0.00030413	0.00028735	0.00023567	0.00024136	0.0001798	0.00034508	0.00021278	0.00026396	0.00032353
	ASPO4	0.00027366	0.00031354	0.00023128	0.00018739	0.00017574	0.00041021	0.00022412	0.00036015	0.0002515	0.00034733	0.00023485	0.00014241	0.00033823	0.00013365	0.0002642	0.0003032	0.000245	0.00029784	0.00016276	0.00017874	0.00037704	0.00026962	0.00018322	0.00024101	0.00023587	0.00014738	0.00020098	0.00023373	0.00024678	0.00019007	0.00017592	0.00025081	0.00039186	0.00025118	0.00055081	0.0001367	0.00015406	0.00019346	0.00024519	0.00015764	0.00029862	0.00014702	0.00018225	0.00028629	0.00028513	0.00030794	0.00022867	0.0002245
	UDPACGALtex	0.00022575	0.00013409	0.00027781	0.00013815	0.00024069	0.00028968	0.00019971	0.00022477	0.00024057	0.00020042	0.00031999	0.00024777	0.00024064	0.0002553	0.00025811	0.00035426	0.00022078	0.0002271	0.00021878	0.00027438	0.00031075	0.00022051	0.00016894	0.00032037	0.00029056	0.00026169	0.00013339	0.00030733	0.00022654	0.00030923	0.00029234	0.0002235	0.00031	0.00030268	0.00018099	0.00011469	0.00026606	0.00019699	0.00037143	0.00025522	0.0002611	0.00019575	0.00024022	0.00017201	0.00017022	0.00018343	0.00033721	0.00015539
	NO3R2pp	0.00027997	0.00024591	0.00031264	0.00024438	0.0002665	0.0002192	0.00029033	0.00023115	0.00020078	0.00020279	0.00022653	0.00029699	0.00027031	0.00028691	0.00020469	0.00027315	0.00017997	0.0002237	0.00030777	0.00027409	0.0002543	0.00031985	0.00023446	0.00017315	0.00024858	0.00026194	0.00026629	0.00016677	0.00026502	0.00019074	0.00019108	0.00023604	0.00026804	0.00018808	0.00017134	0.00024061	0.00025238	0.0002785	0.00028125	0.00023619	0.00021957	0.00025888	0.00023719	0.00024058	0.00027956	0.00024564	0.00021503	0.00016444
	BETALDHx	0.00024301	0.00024556	0.00021579	0.00016803	0.00031414	0.00024062	0.00022155	0.00031879	0.00017002	0.00022524	0.0002019	0.00028138	0.00024351	0.00022698	0.00024247	0.00025089	0.00017107	0.00021884	0.00020002	0.00025586	0.00030158	0.00024483	0.00016063	0.00030284	0.00019679	0.00019886	0.00019038	0.00027858	0.00025603	0.00030427	0.00023027	0.00025643	0.00028577	0.00035194	0.00020837	0.00023955	0.0003002	0.00028606	0.00024022	0.00023749	0.00019995	0.00029038	0.00024158	0.00020409	0.0002369	0.00022661	0.00021658	0.00024896
	F6Ptex	0.0003113	0.00028758	0.00024844	0.00021407	0.00014619	0.00030669	0.00013926	0.00026139	0.00021101	0.00015095	0.00013459	0.00025418	0.0002556	0.0003554	0.00030826	0.00021836	0.00025513	0.00030885	0.0002613	9.21e-05	0.00010929	0.00023797	5.28e-05	0.0002901	0.00010774	0.00032669	0.00013822	0.00026063	0.00030676	0.00029168	0.00027258	0.00021972	0.00036832	0.00016837	0.00029818	0.0003593	0.000314	0.00020803	0.00013105	0.00034369	0.00017762	0.00029972	0.00026283	0.00026697	0.00011855	0.00033857	0.00034762	0.00020904
	PGM	0.00024605	0.00026491	0.00029144	0.00023979	0.00016495	0.00016945	0.00020049	0.00016369	0.00032928	0.00037113	0.00028936	0.0003362	0.0001706	0.00016872	0.00016135	0.00028173	0.0002158	0.00010081	0.00023877	0.00031534	0.00019059	0.00036425	0.00018179	0.00037395	0.00033965	0.00022083	0.00016984	0.00013526	0.0002823	0.0001374	6.03e-05	0.00035254	0.0002713	0.00037815	0.00020779	0.00015852	0.00013898	0.00028627	0.00026573	0.00031856	0.00028023	0.0002814	0.00041404	0.00016893	0.00021106	8.79e-05	0.00025343	0.00026323
	ADOCBIK	0.00027018	0.00013098	0.00033058	0.00017333	0.00020789	0.00026791	0.000361	0.00033267	0.00019862	0.00016744	0.0002667	0.00027686	0.00022211	0.00035205	0.00019779	0.00038062	0.00017335	0.00022432	0.00018388	0.00029526	0.00024861	0.00023928	0.00017909	0.00028268	0.0001662	0.00020194	0.00021964	0.00019662	0.00027978	0.00027303	0.00020126	0.00020341	0.00035123	0.00019433	0.00021739	0.00012833	0.00028033	0.00012395	0.0001991	0.00031605	0.00027959	0.00043825	0.00016411	0.00019704	0.00027093	0.00015715	0.00035524	0.00015692
	NTD8pp	0.00027816	0.00026223	0.00022395	0.00024514	0.00025858	0.00023032	0.00020445	0.00017898	0.00023642	0.00019763	0.00021611	0.00024491	0.00024134	0.00017647	0.00016118	0.00020767	0.00024547	0.00028845	0.0002512	0.00035077	0.00025237	0.00019222	0.00024401	0.00020981	0.00038563	0.00027026	0.00020391	0.00025186	0.00014057	0.00026384	0.00026651	0.00024287	0.0002878	0.00017818	0.00032868	0.00020831	0.00028057	0.00033001	0.00016979	0.00020323	0.00023235	0.0002726	0.00022362	0.00023536	0.00031394	0.00024618	0.00023425	0.00024787
	SKMt2pp	0.00023369	0.00031234	0.00031182	0.00022013	0.00025529	0.00037239	0.00023265	0.00027035	0.00017923	0.00028166	0.00018503	0.00020235	0.00028856	0.00028877	0.00025707	0.00039901	0.00019039	0.00022685	0.00023569	0.00025255	0.00023227	0.00017066	0.00027924	0.00020716	0.00020727	0.00025496	0.00018915	0.00023558	0.00028922	0.00032166	0.00023575	0.00027813	0.0002479	0.00025116	0.00015314	0.00013718	0.00020684	0.00013829	0.00023285	0.00020524	0.00022274	0.00028028	0.00027674	0.0001433	0.00025488	0.00018443	0.00025597	0.00027316
	PPALtex	0.00018024	0.00013602	0.00022987	0.00021281	0.00016572	0.00027399	0.00016515	0.00031635	0.00028491	0.00027094	0.0001069	0.00021515	0.00031022	0.00031884	0.00033191	0.00028173	8.95e-05	0.00024634	0.00013411	0.00026873	0.00036718	0.00032799	0.00015695	0.00020695	0.0001926	0.00016992	0.00027356	0.00012428	0.00026041	0.00023399	0.00031399	0.00015182	0.00017934	0.00025491	0.00019018	0.00027677	0.00026362	0.00031749	0.0002938	0.00019985	0.00026986	0.00027557	0.00030041	0.0002255	0.00030689	0.00020682	0.0003037	0.00023343
	METGLCURtex	0.00015392	0.00011512	0.00012901	0.00017731	0.00034619	0.00024727	0.00011335	0.00017128	0.00028605	0.00014458	0.00019308	0.00027475	0.00034977	0.00037518	0.00028555	0.00016475	0.00017731	0.00017228	0.00018656	0.00025818	0.00034194	0.00026691	0.00019423	0.00027913	0.0002462	0.00017148	9.07e-05	0.00031216	0.00033342	0.00030686	0.00045659	0.00026415	0.00019435	0.00019108	0.00031051	0.00021256	0.00034746	0.00021824	0.00015535	0.00020882	0.00026691	0.0003123	0.0003968	0.00025628	0.00022265	0.00011207	0.00024393	0.00025125
	4ABZGLUH	0.00014343	0.00033692	0.00023035	0.00016862	0.0003538	0.00027619	0.00019226	0.00035033	0.00011317	0.00017709	0.00035362	0.00036347	0.00020455	0.0002884	0.00016147	0.00021419	0.00012345	0.000133	0.00017043	0.00025804	0.00028391	0.00033581	0.000137	0.00030959	0.00029165	0.00045471	0.00014708	0.00014616	0.00039876	0.00024917	0.00015648	0.00025108	0.00021312	0.00016252	0.00021924	0.00039873	0.0002828	0.00036461	0.00033885	6.16e-05	0.00028759	0.00039725	0.00025422	0.00018295	0.00010931	0.00016363	0.00012693	0.00037179
	EX_octa_e	0.00021661	0.00022085	0.00023954	0.00013541	0.00017456	0.00019077	0.00011501	0.00020723	0.00026935	0.00021564	0.00031554	0.00033665	0.00032837	0.0003467	0.00021792	0.00023938	0.00019155	0.00024338	0.00019177	0.00019904	0.00021272	0.00017662	0.00022646	0.00026809	0.00021611	0.00014232	0.00020333	0.00026553	0.00018589	0.0002339	0.00026345	0.00020847	0.00030483	0.00012217	0.00021283	0.00018905	0.00032894	0.00026647	0.00033441	0.00030448	0.00023647	0.00044129	0.00028805	0.0002318	0.00024893	0.00025087	0.00027047	0.00024328
	HYD3pp	0.00023059	0.00026289	0.00021127	0.00031735	0.00024733	0.00022368	0.00029075	0.00034539	0.00013611	0.00032395	0.00019026	0.00024842	0.00031931	0.00023159	0.00025387	0.00025843	0.00014822	0.00016704	0.00022061	0.0002665	0.00022372	0.0002783	0.00018547	0.00032129	0.00022849	0.00017135	0.00022492	0.0002387	0.00023981	0.00030346	0.00020379	0.00024776	0.00026927	0.0001553	0.00023206	0.00019152	0.00017331	0.00020896	0.00023591	0.0002623	0.0002069	0.00023446	0.00022938	0.00023605	0.00024079	0.00019703	0.00022871	0.00033549
	EX_glcr_e	0.00022077	0.00022766	0.0001715	0.00019482	0.00022561	0.00014827	0.00031498	0.00023449	0.00028854	0.00027403	0.00017835	0.00032497	0.00029802	0.00028645	0.00018731	0.00017421	0.00022272	0.00029214	0.00019819	0.00027381	0.00023371	0.00027408	0.00034901	0.00026698	0.0002997	0.00023262	0.00023392	0.00019848	0.00018846	0.00017926	0.00020568	0.0003061	0.00025456	0.00019609	0.00020906	0.00020759	0.00019363	0.00026269	0.00024224	0.00028268	0.00030305	0.00025678	0.00015284	0.000321	0.00028105	0.00025115	0.00019796	0.00024222
	NTRIR4pp	0.00033311	0.00022733	0.0002915	0.00021709	0.00021966	0.00023601	0.00028907	0.00028016	0.00023539	0.0002337	0.00021109	0.00021914	0.00025111	0.00020242	0.00028965	0.00018026	0.00024274	0.00021385	0.00023233	0.00017972	0.00028055	0.00022575	0.00018308	0.00024106	0.0002823	0.00026873	0.00021436	0.00024384	0.00022875	0.00019495	0.00023985	0.00023484	0.00022989	0.00025225	0.00025012	0.00019098	0.00023779	0.00030545	0.00020549	0.0002372	0.00025897	0.00031872	0.00020853	0.00016803	0.00025549	0.00031558	0.00020761	0.00027396
	CBIAT	0.00027855	0.00015076	0.00029927	0.00014903	0.00020204	0.00026951	0.0002908	0.00047959	0.00021847	0.00019682	0.00014389	0.00018589	0.0002823	0.00024717	0.00024056	0.0002934	0.00017552	0.00027664	0.00024141	0.00025859	0.00027378	0.00016539	0.00026786	0.00018376	0.00020714	0.00026865	0.00022737	0.00015484	0.00025082	0.00030642	0.00026037	0.00022423	0.00033619	0.00012137	0.00021271	0.00021606	0.00031143	0.00014138	0.00019152	0.00027172	0.00022506	0.00038421	0.0002193	0.00015845	0.00031795	0.00015791	0.00024063	0.00014421
	EX_ppt_e	0.00030399	0.00038785	0.00023689	0.00038788	0.00011597	0.00025214	0.00037058	0.00028314	0.00016533	0.0002765	0.00018493	0.0003383	0.00014574	0.00021018	0.00019496	0.00033407	0.00028916	0.00022844	0.00027581	0.00019697	0.00028702	0.00019157	0.00020734	0.00011116	0.00043953	0.00020687	0.00027772	0.00017717	0.00013174	0.00026689	0.00023413	0.00027046	0.00029656	0.00027011	0.00012851	0.00020221	0.00023739	0.00021403	0.00017743	0.00016315	0.00014092	0.00011666	0.00037662	0.00015172	0.00023549	0.00024716	0.00017385	0.00018699
	LA4NTpp	0.00011365	0.0004811	0.0003438	7.82e-05	0.00038367	0.00025768	0.0003246	0.00030869	0.00020732	0.00024531	0.00021834	0.00014673	0.00036355	0.00010286	0.00030827	0.00013134	0.00023943	0.0003318	9.69e-05	0.00030991	8.24e-05	9.3e-05	0.00027182	0.00029259	0.00039287	0.00036763	0.00023245	0.00038968	0.00012473	0.00031823	0.00017365	0.00014578	0.00020348	0.0002526	0.00023922	4.75e-05	0.00035609	0.00029531	0.00028559	0.00025843	0.00027619	0.00023528	8.57e-05	0.00036261	0.00025486	0.0002691	0.00016233	0.00024961
	GALURtex	0.00028286	0.00017212	0.00030017	0.00021643	0.00021826	0.00025111	0.00030373	0.00027479	0.00021624	0.00024354	0.00025119	0.00028619	0.00021076	0.00027843	0.00018071	0.00025716	0.00018026	0.00015528	0.00022328	0.00026878	0.00023567	0.00020564	0.00017211	0.00026463	0.00019312	0.00020524	0.00015491	0.00018142	0.00017628	0.0002649	0.00018166	0.00024338	0.00024038	0.00023081	0.00022866	0.00019813	0.00025475	0.00025181	0.0002633	0.00021667	0.00023772	0.00028833	0.00022722	0.00021632	0.00032274	0.00029438	0.00027015	0.00029333
	DCMPtex	0.00018166	0.00013955	0.00026653	0.00027254	0.00038428	0.00011348	0.00028283	0.00021551	0.00022525	0.00037125	0.00034153	0.00011484	0.00023394	0.00027269	0.00019386	0.0002789	0.00010788	0.00031098	0.00024612	0.00027523	0.00016749	0.00025418	0.00018952	0.00036404	0.00017611	0.00040627	0.00030422	0.0001951	0.00015034	0.0002073	0.00037784	0.00038366	0.00023441	0.00020029	0.00014181	0.00023316	0.00014971	0.00014888	9.94e-05	0.00012999	0.00013606	0.00022631	0.00025886	0.00030514	0.00020407	0.00014735	0.00023226	0.00038399
	EX_g1p_e	0.0003023	0.00017705	0.00011965	0.00021637	0.00021287	0.00029694	0.0002785	0.00022011	0.00020965	0.00018142	0.00015869	0.0002309	0.00030639	0.00021055	0.00025954	0.00018806	0.00017022	0.00025227	0.00024688	0.00025747	0.00014462	0.00020538	0.00020347	0.00041997	0.0001961	0.0002001	0.0002804	0.00018624	0.0001428	0.00027412	0.00027344	0.0003217	0.00029863	0.00021054	0.00023477	0.00021137	0.00022488	0.00023588	0.00024562	0.00022625	0.00020096	0.00030138	0.00019748	0.00021138	0.00023597	0.0002861	0.00018617	0.00034318
	PGSA181	0.00021418	0.00025357	0.00023735	0.0002939	7.54e-05	8.95e-05	0.00032972	0.0002222	0.00041778	0.00025016	0.00025915	0.00038561	0.00032825	0.00015841	6.46e-05	0.00036294	0.00027825	0.00020441	0.00017571	0.00013886	0.00022993	0.00016971	0.00028379	0.00032601	5.61e-05	0.00018991	0.00013165	0.00035031	0.00018996	0.00020275	0.00029658	7.46e-05	8.13e-05	0.00015739	0.00023599	0.00032264	7.45e-05	0.00031053	0.00029469	0.00031675	7.83e-05	0.00036193	0.00022389	0.00016344	0.00035936	0.00032756	0.00029386	0.00018246
	NODOx	0.0002998	0.00017919	0.00023935	0.00024632	0.00029934	0.00027201	0.00035141	0.00023005	0.0001651	0.0001664	0.00018558	0.00025196	0.00025224	0.00025391	0.00027417	0.00029308	0.00029264	0.00033257	0.00024173	0.00018282	0.00022221	0.00021759	0.00025555	0.00016309	0.00022922	0.00025366	0.00022677	0.00021247	0.00024589	0.00017502	0.0003297	0.0002504	0.00023664	0.00019268	0.00022525	0.00021278	0.0001871	0.00027028	0.00021634	0.00023334	0.00026594	0.00025385	0.00016952	0.00020077	0.000228	0.00017437	0.00020302	0.00016033
	PPALtpp	0.00017428	0.0001072	0.00025433	0.00022115	0.00020621	0.00032137	0.00016846	0.00029702	0.00025205	0.00021754	9.5e-05	0.00016265	0.00025396	0.00033209	0.00035541	0.00026058	9.35e-05	0.00020504	0.00013115	0.00026335	0.00033342	0.00028662	0.00015034	0.00021868	0.00023241	0.00017217	0.00028388	9.75e-05	0.00024738	0.00022143	0.00021311	0.00016849	0.00014828	0.00027249	0.00025838	0.00042697	0.00020868	0.00026129	0.00030212	0.00019027	0.00026417	0.00027198	0.00023191	0.00027774	0.0003273	0.00022122	0.00028547	0.00021215
	PGSA161	0.00027738	0.00016661	0.00035484	0.00014237	9.06e-05	6.23e-05	0.000199	0.00022397	0.00037987	0.00028518	0.00036661	0.00025497	0.00017958	0.00025727	8.85e-05	0.00028127	0.0002791	0.00019185	0.00023854	0.00044339	0.00028431	0.00026082	0.00023367	0.0002948	8.08e-05	0.00029174	0.0002816	0.00022551	0.00023289	0.00024607	0.00022075	8.16e-05	8.87e-05	0.00018467	0.00026335	0.00026388	0.00011764	0.00035118	0.00019674	0.00026334	0.00010458	0.00022361	0.00032242	0.00028916	0.00021212	0.00043086	0.00026395	0.00021295
	UACGAMtex	0.00020707	0.00033575	0.00017833	0.00023727	0.00023127	0.00028204	0.00030676	0.00023031	0.00018347	0.00014481	0.00024041	0.0003413	0.00024443	0.00024021	0.00015646	0.00021723	0.00025724	0.00022857	0.0001576	0.00023129	0.00019658	0.00021755	0.00020735	0.00010806	0.00026607	0.00017737	0.00019226	0.00025243	0.00019531	0.00024738	0.00029267	0.00023991	0.00023997	0.00025159	0.00031187	0.00031352	0.00025699	0.0002411	0.00022749	0.00025422	0.0002092	0.00017412	0.00027729	0.00027933	0.00017435	0.00020649	0.00023688	0.0002739
	UACGALPpp	0.00025999	0.00011917	0.00032154	0.00015054	0.00022019	0.00023472	0.00028036	0.00022174	0.0002355	0.00025544	0.00025326	0.00022433	0.0001997	0.00026996	0.00025866	0.00025854	0.00029066	0.00021585	0.000189	0.000263	0.00027913	0.00022788	0.00026966	0.00026506	0.00022194	0.0002101	0.00018761	0.00020099	0.00026106	0.00027825	0.00032733	0.00019396	0.00024993	0.0002708	0.00018206	0.00015546	0.00017928	0.00019491	0.00027032	0.00022499	0.00023258	0.00024837	0.00021891	0.0002051	0.00019355	0.00016579	0.00027528	0.00016521
	TMAOR1pp	0.00016572	0.00023495	0.00027847	0.00016026	0.00026838	0.00017954	0.00029974	0.00025566	0.0002484	0.00022429	0.00024919	0.00023551	0.00022283	0.00021645	0.00022276	0.00025088	0.00026847	0.00029152	0.00024887	0.00029183	0.00020316	0.00025005	0.00021641	0.00031638	0.00015483	0.00027713	0.00020809	0.00030839	0.00022818	0.00029304	0.00017155	0.00023078	0.00023145	0.00016667	0.00022939	0.00022261	0.00022575	0.00016712	0.00022678	0.00019572	0.00018983	0.00024015	0.00014767	0.00020181	0.00018865	0.00035703	0.00019996	0.00029106
	4ABZGLUtex	0.00018407	0.00032004	0.00024914	0.00017813	0.00032103	0.00021914	0.00040702	0.0002468	0.00015206	0.00017693	0.0002655	0.00022291	0.00020296	0.00023903	0.00016808	0.00028293	0.00017224	0.00018263	0.00017385	0.00021983	0.00029407	0.00049053	0.00013143	0.00021376	0.00022498	0.00025643	0.00012639	0.00012348	0.00027068	0.0001772	0.00016227	0.0003878	0.00018324	0.00019717	0.00024617	0.00031261	0.00034893	0.00041536	0.00018876	7.74e-05	0.00031605	0.00026985	0.00031355	0.0001632	0.00022269	0.00016775	0.00022153	0.00022516
	EX_gdp_e	0.0001816	0.00022625	0.00023281	0.00019068	0.00018464	0.00022759	0.00025279	0.00024891	0.00019161	0.00017133	0.00021354	0.00022322	0.00026259	0.00030404	0.00025097	0.00023748	0.00013974	0.00021621	0.00025604	0.0002162	0.00029601	0.00025972	0.00021938	0.00022753	0.00019401	0.00031638	0.00020049	0.00023119	0.00026283	0.00012077	0.00027181	0.00031097	0.00027513	0.00029587	0.00023858	0.00024295	0.00017134	0.00028958	0.00028954	0.00013084	0.00023016	0.00029972	0.00020888	0.00015635	0.00020915	0.00019676	0.00026889	0.00027777
	GUR1PPpp	0.00023848	0.00026415	0.00029449	0.00023999	0.00016657	0.00020389	0.00019999	0.00027599	0.00022184	0.00016833	0.00015897	0.0001621	0.00027796	0.00030068	0.00026834	0.00022549	0.00031576	0.00033473	0.00019123	0.00014986	0.00021168	0.00023832	0.00019841	0.00024422	0.00014887	0.00030865	0.00017596	0.00028558	0.000257	0.00023512	0.00025785	0.000264	0.00025265	0.00013873	0.00019126	0.00023699	0.00031673	0.00018884	0.00016705	0.00023406	0.00025342	0.00023398	0.00029739	0.00023794	0.00014971	0.00030349	0.00022823	0.00012457
	EX_mg2_e	2.21e-05	4.57e-05	3.26e-05	5.29e-05	3.38e-05	3.56e-05	3.07e-05	3.02e-05	3.71e-05	5.43e-05	1.74e-05	0.0048914	3.03e-05	3.86e-05	3.55e-05	3.9e-05	2.4e-05	3.68e-05	3.12e-05	5.01e-05	3.64e-05	4.29e-05	3.02e-05	4.23e-05	4.56e-05	2.28e-05	2.87e-05	3.03e-05	5.65e-05	2.35e-05	3.43e-05	3.08e-05	2.79e-05	2.98e-05	2.16e-05	0.00504406	4.06e-05	5.05e-05	2.29e-05	2.06e-05	4.05e-05	3.21e-05	2.65e-05	2.96e-05	3.18e-05	4.52e-05	3.79e-05	2.6e-05
	EX_dcyt_e	0.00021996	0.00020225	0.00023957	0.00019766	0.00015789	0.00024522	0.00037746	0.0001654	0.0001416	0.0001338	0.00025856	0.00022201	0.00019771	0.00031061	0.00018413	0.00033658	0.00016422	0.00040567	0.00031243	0.00018445	0.000225	0.00024794	0.00015517	0.00019411	0.00014508	0.00028438	0.00019891	0.00013195	0.00021477	0.00017768	0.00040238	0.00024971	0.00030221	0.00019715	0.00036491	0.00033047	0.00013884	0.0002043	0.00040519	0.00022979	0.00017081	0.00032764	0.00019346	0.00029557	0.00025093	0.00015676	0.00022621	0.00017333
	RBP4E	0.00036496	0.00032986	0.00025653	0.00021407	0.00019583	0.00023057	0.00035208	0.00016698	0.00020844	0.00029737	0.00026117	0.00024491	0.00025835	0.00013788	0.00026033	0.00034474	0.00012998	0.00012	0.00011045	0.0003719	0.00025722	0.00027204	0.00021358	0.00014545	0.00024027	0.00024283	0.00022643	0.0002246	0.00029907	0.00018698	0.00013902	0.00028478	0.00014855	0.00020195	0.0001531	0.00022109	9.57e-05	0.0001946	0.00025996	0.00023847	0.00017214	0.00025507	0.00018445	0.00027721	0.00037181	0.0002251	0.0001917	0.00025192
	FALGTHLs	0.00019672	0.0001979	0.00023413	0.0002126	0.00022922	0.00025386	0.00022864	0.00022918	0.00027563	0.00019048	0.00010267	0.00024548	0.00032679	0.00021073	0.00029067	0.00027842	0.00014788	0.00018653	0.00020299	0.00022821	0.00019838	0.00026963	0.00019839	0.00029052	0.00021939	0.00017172	0.00023834	0.00012629	0.00018306	0.00026263	0.00027823	0.00030195	0.00017449	0.00029175	0.00019517	0.00020023	0.00027705	0.00029417	0.00031981	0.000201	0.00025255	0.00028821	0.00022967	0.00013354	0.00030226	0.00022665	0.00026687	0.00015317
	EX_rib__D_e	0.00027495	0.00024363	0.0002588	0.00015863	0.0002658	0.000292	0.00022762	0.00023167	0.00025669	0.00028978	0.00025582	0.00016799	0.0001687	0.0002943	0.00028964	0.00020593	0.00017216	0.00019012	0.00021208	0.00027098	0.00022698	0.00034146	0.00013016	0.00029275	0.00027546	0.00019661	0.00013696	0.00018216	0.00029123	0.00023645	0.00016352	0.00025267	0.00028785	0.00013106	0.00033104	0.00028198	0.00016707	0.00029921	0.00022706	0.00015394	0.00024838	0.00024418	0.00022023	0.00022932	0.00018247	0.00016926	0.00023092	0.0002415
	FEENTERexs	0.00022204	0.00027634	0.00021782	0.0001762	0.00029675	0.00013484	0.00039704	0.00012554	0.00016174	0.00015391	0.00017823	0.00016715	0.00010767	0.00025038	0.000167	0.00020265	0.00017493	0.00038101	0.00041503	0.00019671	0.00027096	0.00020695	0.00016395	0.00019155	0.00035625	0.00027936	0.00016942	0.00034209	0.0002297	0.00028018	0.0003131	0.00026108	0.00025275	0.00012235	0.00014838	0.00028543	0.00018092	0.00019224	0.00018688	8.47e-05	0.00030402	0.00025004	0.00016159	0.00033588	0.00031593	0.00022181	0.00026411	0.00029111
	HCINNMt2rpp	0.00022547	0.00026484	0.00020302	0.00029886	0.00020605	0.00026755	0.00030141	0.00018123	0.00021046	0.00013629	0.00027412	0.00025137	0.00019417	0.00022362	0.00030487	0.00038312	0.0002758	0.00020834	0.00017226	0.0001496	0.0002288	0.00028192	0.00017808	0.00023336	0.00020337	0.00026436	0.00024195	0.00014728	0.00021759	0.00014198	0.00025122	0.00026613	0.00019632	0.00023156	0.0002074	0.0002779	0.00022959	0.00022914	0.00023371	0.00020386	0.00020579	0.00023055	0.000297	0.00014644	0.00024884	0.00027183	0.00018215	0.00024889
	G1Ptex	0.00023609	0.00031375	0.00012327	0.00022148	0.00019831	0.00029627	0.00018527	0.00029399	0.00025068	0.00015935	0.00023075	0.00026757	0.00028903	0.00024548	0.00041848	0.00021575	0.00010442	0.00024884	0.00021839	0.00029444	0.00018353	0.0002303	0.00020096	0.00025065	0.00017443	0.0002493	0.00021939	0.00024333	0.00019246	0.00019452	0.00021009	0.00029567	0.00025107	0.00021874	0.00015593	0.00020924	0.00026925	0.00018406	0.00028292	0.00018293	0.00023662	0.00021639	0.00017355	0.00021435	0.00020495	0.000304	0.00017956	0.00019931
	LALALGLUtpp	0.00019611	0.00021341	0.00025457	0.00017366	0.00025498	0.00028337	0.00012169	0.00019514	0.00022661	0.00010563	0.00020544	0.00020617	0.00022774	0.00022909	0.00025215	0.00023256	0.00022471	0.00022464	0.00025384	0.00025001	0.00019344	0.00022648	0.00015737	0.00030872	0.00016167	0.00030134	0.00021003	0.00020161	0.00019287	0.00029018	0.0001915	0.00023205	0.0002531	0.0002166	0.00035027	0.00029956	0.00021935	0.00017854	0.00013089	0.00034265	0.00024024	0.00023383	0.00025167	0.00030035	0.00025283	0.00030921	0.00022057	0.00027401
	EX_gam_e	0.00012061	0.00027675	0.00032906	0.00012759	0.00018159	0.00032076	0.00025758	0.00032409	0.00029841	0.00036988	0.000184	0.00022294	0.00023545	0.00022304	0.0002609	0.00029465	0.0002305	0.00025271	0.00014889	0.00014586	0.00027133	0.00022375	0.0001069	0.00033736	0.0001361	0.00021435	0.00024316	0.0001041	0.0003557	0.00018449	0.00021267	0.00020791	0.00025223	0.00021408	0.00018365	0.00028056	0.00016134	0.00016869	0.00014502	0.00011784	0.00025246	0.00030073	0.00036342	0.00016678	0.00011274	0.00033541	0.00019366	0.00015029
	EX_tma_e	0.00021562	0.00024731	0.00023369	0.00025772	0.00015869	0.00019551	0.00020343	0.00021924	0.00024083	0.00023087	0.00019455	0.00017462	0.00024809	0.00020797	0.00020287	0.00029201	0.00023498	0.00027165	0.00022674	0.00018784	0.00021701	0.00029953	0.00024034	0.00022642	0.00015502	0.00021976	0.00026437	0.0002103	0.00021539	0.00028423	0.00015962	0.00027745	0.00034022	0.00015111	0.00019083	0.00024449	0.0002588	0.00015822	0.00024666	0.00022058	0.00027886	0.00022624	0.00017846	0.00018991	0.00016767	0.00030708	0.00029745	0.00028264
	GALURt2rpp	0.00021335	0.00022016	0.00026263	0.00019806	0.00029798	0.00020328	0.00022094	0.00021709	0.00021063	0.00027805	0.00022317	0.00030314	0.00023411	0.00026923	0.00019597	0.00022119	0.0002527	0.00016082	0.00018999	0.00031313	0.00020055	0.00028343	0.00019898	0.00026508	0.00024162	0.00020543	0.00020434	0.00017467	0.00017153	0.00028244	0.00020473	0.00027771	0.00026817	0.00020987	0.00024193	0.00020132	0.00026547	0.00020888	0.00020593	0.00022065	0.00020951	0.0002582	0.0002063	0.00022196	0.00024695	0.00020966	0.00022053	0.00020001
	MANGLYCtex	0.0001786	0.00046833	0.00029263	0.00013302	0.00029348	0.00012246	0.00030192	0.00011964	8.01e-05	0.00012319	0.00028869	0.00018697	0.00017056	0.00043166	0.00016197	0.00027646	0.00018391	0.0002794	0.00010613	0.0001394	0.00037963	0.00046325	0.00018158	0.00030849	0.00025785	0.00018823	0.00016077	0.00014132	0.00025333	0.00022302	0.00011076	0.00040077	0.00020648	0.0001978	0.00032731	0.00026331	0.00019778	0.00024116	0.00024789	0.00021686	0.00018554	0.00015389	0.00037293	0.00029675	0.00013521	0.00026722	0.00016712	0.00010436
	FEENTERtpp	0.00029859	0.00022356	0.00034855	0.00010014	0.00016729	0.0002522	0.00034195	0.00012125	0.00012152	7.76e-05	0.00017718	0.00014279	0.00016021	0.00017005	0.00015461	0.00040417	0.00015074	0.00055377	0.00026717	0.00019599	0.00029791	8.45e-05	0.0002505	0.00014875	0.0003488	0.00044098	0.00013408	0.0002529	0.00013604	0.00034511	0.00033362	0.00027146	0.00027061	0.00012275	0.00020451	0.0002181	0.00015964	0.00018407	0.00021145	0.00020188	0.00020205	0.00014639	0.00032944	0.00028309	0.00027031	0.00013801	0.00025268	0.00022797
	GALCTLO	0.0002634	0.00018614	0.00035181	0.00014851	0.00012098	0.00031875	0.00014018	0.00020377	0.00022638	0.0002052	0.00019743	0.00018476	0.00022317	0.00020836	0.00021998	0.00016203	0.00029893	0.00013186	0.00020435	0.00031809	0.00026152	0.00027863	0.00016608	0.000166	0.00011773	0.00022639	0.00026714	0.00019539	0.00021809	0.0002138	0.00014325	0.00029555	0.00032999	0.00014286	0.00054603	0.00013515	0.00013396	0.00028902	0.00017825	0.0001324	0.00039051	0.00021612	0.00030708	0.00019142	0.00021568	0.00037059	0.00028871	0.00025992
	MALTHXabcpp	0.00021183	0.00022563	0.000209	0.00023247	0.00022272	0.00024252	0.00034067	0.00025792	0.00017477	0.00022038	0.00019344	0.00017983	0.00023812	0.00023863	0.0002019	0.00021421	0.00018757	0.00018131	0.00018351	0.00027472	0.00026099	0.00028667	0.0001784	0.00025895	0.000265	0.00015648	0.000269	0.00023991	0.00026177	0.00017698	0.00020033	0.00022879	0.00024364	0.00021165	0.00020728	0.00022134	0.00026384	0.00018639	0.00024999	0.00025646	0.00031453	0.00030134	0.0001923	0.00017883	0.00023374	0.00017983	0.00025555	0.00013262
	NTD7pp	0.00029922	0.00021015	0.00017416	0.00022448	0.00022308	0.00017692	0.00019731	0.00021804	0.00018438	0.00022323	0.00030794	0.00015954	0.00021986	0.00021915	0.00019991	0.00023926	0.00025299	0.00025905	0.00032054	0.00029914	0.00024755	0.00021382	0.00020611	0.00023318	0.00024352	0.00033098	0.00025284	0.0001893	0.00026471	0.00018727	0.00016103	0.00028588	0.00019472	0.00018855	0.00020085	0.00023071	0.00021632	0.00022136	0.00018325	0.00016607	0.00025769	0.00027519	0.00023711	0.00024364	0.00023439	0.00022605	0.00027741	0.00018033
	EX_ocdca_e	0.00028486	0.00022317	0.00021983	0.00019661	0.00021485	0.00023286	0.00023721	0.00021146	0.00018095	0.00018479	0.00015491	0.00026806	0.00018451	0.00024254	0.00019898	0.00023948	0.00011995	0.00021588	0.00020414	0.0001845	0.00035613	0.00021945	0.00025801	0.00023895	0.00019573	0.0001622	0.00028626	0.00024226	0.0003022	0.00018207	0.00023803	0.00017991	0.00025888	0.00030797	0.00026903	0.00024878	0.00025755	0.00021893	0.00024336	0.00026304	0.00020451	0.00032486	0.00016891	0.00028056	0.0002201	0.00016895	0.00021552	0.00018927
	FALDH2	0.00023173	0.00019008	0.00023616	0.00024282	0.00019076	0.00026368	0.00023269	0.00020329	0.00027746	0.00017039	0.00010205	0.0001791	0.00036037	0.00026662	0.00025163	0.00023411	0.00015639	0.00022671	0.00021344	0.0002544	0.00025201	0.00022395	0.00022302	0.00033691	0.00015854	0.00015913	0.00028002	0.00016402	0.00021054	0.00020472	0.00024021	0.00036105	0.00019763	0.00023083	0.00022241	0.00022599	0.00022041	0.00027735	0.00024346	0.00023996	0.00023248	0.00021607	0.00022074	0.00012868	0.00033086	0.00019151	0.00028119	0.00012734
	G2PP	0.00034941	0.00016446	0.00025582	0.00026205	0.00024927	0.00023884	0.00017871	0.00028962	0.00022852	0.00014797	0.00017807	0.00026387	0.00021285	0.00022991	0.00016709	0.00031551	0.00028958	0.00022213	0.00025303	0.00012824	0.00019654	0.0001911	0.00022039	0.00021611	0.00019092	0.00024926	0.00018183	0.00016972	0.00025477	0.00017273	0.0002401	0.00020314	0.00023236	0.00016096	0.00024351	0.00023547	0.00028384	0.00025455	0.00021637	0.00020423	0.00027429	0.00015957	0.00020711	0.00033778	0.00023168	0.00026502	0.00022316	0.0002131
	CA2tex	2.92e-05	3.01e-05	3.37e-05	2e-05	3.83e-05	4.17e-05	2.08e-05	2.74e-05	3.07e-05	3.11e-05	3.49e-05	3.33e-05	2.76e-05	3.23e-05	0.00509507	0.00469171	2.49e-05	2.74e-05	3.84e-05	3.52e-05	2.75e-05	2.9e-05	3.69e-05	2.18e-05	3.92e-05	2.73e-05	5.18e-05	4.06e-05	3.14e-05	2.57e-05	2.74e-05	3.22e-05	3.6e-05	2.76e-05	2.6e-05	4.32e-05	3.48e-05	2.87e-05	4.14e-05	3.03e-05	3.62e-05	3.78e-05	2.57e-05	2.81e-05	2.79e-05	2.12e-05	2.86e-05	2.05e-05
	RIBtex	0.00027373	0.00029536	0.00022821	0.00017497	0.00021096	0.00016523	0.00025106	0.00014871	0.00021316	0.00020831	0.00019033	0.00027099	0.00018152	0.00023425	0.000199	0.00030954	0.00019847	0.00018972	0.00025113	0.00019848	0.00029638	0.00021102	0.00013305	0.00033772	0.00023058	0.00024691	0.00023193	0.00021258	0.00025336	0.00018373	0.00015043	0.00024473	0.00026795	0.00027694	0.00024785	0.00023752	0.00024545	0.00020105	0.00020126	0.00018175	0.00019061	0.00023837	0.00022695	0.00022388	0.00028944	0.00030722	0.00018889	0.00021696
	UDPGD	0.00010567	0.00051109	0.00027974	5.23e-05	0.00033831	0.00022051	0.00026428	0.0002678	0.00033533	0.00021443	0.00024935	0.00011644	0.00021956	4.99e-05	0.00023985	0.00010262	0.00036238	0.0002095	8.49e-05	0.0002839	7.45e-05	6.66e-05	0.00017908	0.00028051	0.00046483	0.00018123	0.00020992	0.00045705	6.28e-05	0.00034029	0.00024814	0.00029795	0.00024965	0.00021338	0.0003033	8.18e-05	0.00037317	0.00020371	0.00025552	0.00022202	0.0002775	0.00031732	8.24e-05	0.00023665	0.00023233	0.00039475	8.24e-05	0.00027221
	F6Pt6_2pp	0.00023177	0.00026846	0.00021397	0.00024689	0.00013107	0.0002213	0.00015506	0.00026508	0.00033715	9.41e-05	0.0001056	0.00038135	0.00022277	0.00027563	0.00024608	0.00025238	0.00022986	0.00022929	0.00030159	0.00013029	5.79e-05	0.00026049	9.59e-05	0.00024585	0.00011744	0.00032517	0.00010991	0.00022376	0.00032038	0.00025213	0.00034718	0.00021396	0.00022161	0.00016747	0.00026066	0.00039679	0.00025899	0.00024318	0.00015286	0.00029449	9.33e-05	0.00027444	0.00029133	0.00027289	5.13e-05	0.00028986	0.00028675	6.12e-05
	HCINNMtex	0.00024506	0.00026408	0.00020026	0.00015987	0.00024336	0.00021409	0.0003262	0.00021682	0.00019689	0.00014797	0.00019152	0.00025344	0.00017065	0.00032933	0.0002217	0.00027661	0.00027872	0.00016868	0.0001563	0.00016382	0.00036066	0.0002769	0.00016837	0.0002338	0.00022985	0.00028922	0.00023975	0.00024522	0.00016605	0.0001567	0.00022046	0.0002225	0.00021906	0.00021765	0.00020876	0.00032221	0.00018061	0.00019991	0.00017283	0.00023444	0.00018169	0.00028886	0.00028509	0.00029932	0.0001867	0.00016371	0.00020866	0.00013748
	MELIBtex	0.00019723	0.00026771	0.0001762	0.00020002	0.00023646	0.00017012	0.00011712	0.0002554	0.00014254	0.00028876	0.0002883	0.00024013	0.00022587	0.00020356	0.00022772	0.00024777	0.00018813	0.00014412	0.00010727	0.00026903	0.0002571	0.00030503	0.00024415	0.00026885	0.00030306	0.00015956	0.00018289	0.00037367	0.00030735	0.00016784	0.00014825	0.0001914	0.00025465	0.00020222	0.00017032	0.00019895	0.0002779	0.00032389	0.00029316	0.00022473	0.00014348	0.00018274	0.00023767	0.00015107	0.00027743	0.0001512	0.00021036	0.00043258
	OCTAtex	0.00023099	0.00031924	0.00044858	0.0001862	0.00010582	0.00017282	0.00017179	0.00025022	0.00022286	0.0001719	0.00024419	0.00022606	0.00027472	0.00025463	0.00021031	0.00026916	0.0001781	0.00026807	0.00027777	0.00026566	0.00024426	0.00028037	0.00018348	0.00016426	0.00030422	8.47e-05	0.00013812	0.00020957	0.00025263	0.00021892	0.00023067	0.00026365	0.00022601	0.00020395	0.00014313	0.00014979	0.00028799	0.0001636	0.00032629	0.00014515	0.00016498	0.00019681	0.00027862	0.00015398	0.00017113	0.00014802	0.0002119	0.00031395
	DHCINDO	0.00017173	0.00016169	0.00033149	0.0002334	0.000275	0.00020993	0.00029423	0.00015451	0.00014684	0.00019027	0.0002575	0.00023371	0.00023791	0.00021451	0.0002839	0.00025893	0.00029536	0.00020196	0.0001452	0.00017029	0.00017689	0.00023555	0.00014229	0.00024794	0.0002192	0.0002637	0.0002078	0.00013278	0.00019919	0.00022265	0.00026119	0.00029488	0.00021583	0.00019223	0.00020326	0.00027077	0.0002398	0.00019115	0.00014429	0.00020985	0.00021178	0.00022514	0.00017435	0.0002649	0.0003645	0.00026407	0.00022095	0.000341
	SFGTHi	0.00022873	0.00019234	0.00021858	0.00018637	0.00020484	0.00027027	0.00025479	0.00020453	0.00019534	0.00018602	9.11e-05	0.00022886	0.00032831	0.0002069	0.00025516	0.0002147	0.00013364	0.00021867	0.00018608	0.00029237	0.00026799	0.0001867	0.000206	0.00028178	0.00018275	0.00022474	0.00026498	0.00014735	0.00014995	0.00021857	0.00024022	0.00026312	0.00021322	0.00020102	0.00015034	0.000227	0.00022714	0.00024822	0.00030494	0.00019189	0.00032035	0.00028232	0.00028786	0.00015275	0.00033415	0.00024844	0.00024021	0.00015656
	EX_glcur_e	0.00025466	0.00020624	0.00031216	0.00023423	0.00027092	0.0002075	0.0002737	0.0002299	0.00020194	0.00017811	0.00019583	0.0002492	0.00019798	0.0002083	0.00019735	0.00028585	0.0002219	0.00022332	0.00022691	0.00027922	0.00016603	0.00025726	0.0002844	0.00024363	0.00017983	0.00017221	0.00018183	0.00024877	0.00023978	0.00021047	0.00020849	0.00025415	0.00024184	0.00014132	0.00019989	0.00026202	0.00024326	0.00023657	0.00014086	0.00020135	0.00022001	0.00019684	0.00025323	0.00017891	0.00033748	0.00018495	0.00016396	0.00025691
	EX_galctn__D_e	0.00028814	0.00015019	0.00014228	0.00025632	0.00024684	0.0002153	0.00026506	0.00037897	0.00016527	0.00017643	0.00021207	0.00028253	0.00028263	0.0001809	0.0002947	0.00021467	0.00015186	0.00015302	0.00015114	0.00028205	0.00019344	0.00030238	0.00019188	0.00025791	0.0002698	0.00016102	0.00018524	0.0002156	0.00025808	0.00021981	0.00014497	0.00028526	0.00023829	0.00024777	0.00026032	0.00023513	0.00019924	0.00023681	0.00031433	0.00017448	0.00019365	0.00023365	0.00014656	0.0002514	0.00020198	0.00017546	0.0002787	0.00022396
	MOCDS	0.00030738	0.000237	0.00023489	0.00025058	0.00027182	0.00023073	0.00017789	0.00016541	0.00013308	0.00033903	0.00028095	0.0002039	0.00029233	0.00019562	0.00027194	0.00024542	0.00020423	0.0001853	0.00016838	0.00021522	0.00023492	0.00018415	0.00019859	0.00021086	0.00022765	0.00026985	0.00036151	0.00022088	0.0001277	0.00020148	0.00019449	0.00024437	0.00019279	0.00020422	0.00021896	0.00020512	0.0002747	0.00020469	0.0001704	0.00017353	0.000188	0.00019637	0.0002074	0.00029435	0.00017497	0.00020873	0.00023002	0.00017413
	GPDDA1	0.00021365	0.00020842	0.00025692	0.00017199	0.00018747	0.0002985	0.00028709	0.00021596	0.00014213	0.0002325	0.00019389	0.00024093	0.00023625	0.00025786	0.00026861	0.00023712	0.00014968	0.00017789	0.00020859	0.00020492	0.00028423	0.00021117	0.00016204	0.00025778	0.00015259	0.00021385	0.00022002	0.0002606	0.00019794	0.00020039	0.00020409	0.00032018	0.00024324	0.00023155	0.00024988	0.0002624	0.00028743	0.00021583	0.00024454	0.00023503	0.0002632	0.00018932	0.00016673	0.00016501	0.00021554	0.00024727	0.00025236	0.00019532
	UDPGDC	0.00012948	0.00043404	0.000265	4.52e-05	0.00027802	0.00032208	0.00018663	0.00026388	0.00029557	0.00025218	0.00031666	9.67e-05	0.00029611	6.9e-05	0.00020385	5.71e-05	0.0003161	0.00029369	8.48e-05	0.00031033	9.08e-05	0.0001124	0.00033129	0.00017397	0.00032211	0.00021674	0.0002881	0.00035061	8.87e-05	0.00045116	0.00022598	0.00016947	0.00029564	0.00021635	0.00029548	9.74e-05	0.00035733	0.00015665	0.00026714	0.00018311	0.00033451	0.00024457	5.58e-05	0.00030846	0.00025392	0.00021991	0.00010127	0.00026669
	NTP3pp	0.00024127	0.00020984	0.00022847	0.00019387	0.00020558	0.00026314	0.00027923	0.00029676	0.00013362	0.00023193	0.0001466	0.00017654	0.00023549	0.00018557	0.0001412	0.00028736	0.00013949	0.00022448	0.00028954	0.00021931	0.00033275	0.00030586	0.00023493	0.000181	0.00017305	0.00024223	0.00019911	0.0002272	0.00025904	0.0001265	0.00022112	0.00024522	0.00033575	0.00024931	0.00019644	0.00014504	0.00018384	0.00029304	0.00021728	0.00021387	0.00021398	0.00022914	0.0002772	0.00015218	0.00025258	0.00019027	0.00027481	0.00013541
	DCYTtex	0.00020516	0.0002362	0.00012956	0.00018016	0.00028648	0.00017866	0.00023943	0.00018936	0.000221	0.0002089	0.00019393	0.00018784	0.00015535	0.0002399	0.00010566	0.0002171	0.00018142	0.00021941	0.00027873	0.00027505	0.00025771	0.00011915	0.00022073	0.00024716	0.00021729	0.00041	0.0002449	0.00014188	0.00015137	0.0001957	0.00024064	0.00021808	0.00023756	0.00018585	0.00016823	0.00030207	0.00016929	0.00025615	0.00022058	0.00016277	0.00034165	0.00025594	0.00020979	0.00031228	0.0003681	0.00021706	0.00023124	0.00028642
	CLPNS181pp	0.0004032	0.00041732	0.00025927	6.04e-05	8.2e-05	7.95e-05	0.00047347	0.00032108	0.00017614	0.0002373	0.0001555	0.0002505	0.00017416	0.0002936	7.66e-05	0.00026721	0.0001969	0.00029078	0.0002675	0.00041805	0.00030457	0.0003504	0.00017783	0.00027102	7.23e-05	0.00023737	0.00027483	0.00027911	0.00010736	0.0002145	0.00021004	6.83e-05	8.05e-05	0.0002687	0.00019223	0.00022603	9.52e-05	0.00029592	0.00013909	0.00019905	8.17e-05	0.00029493	0.0002326	0.00034025	0.00021574	0.00013232	0.00024049	0.00019238
	HPPPNt2rpp	0.00025963	0.00015044	0.00020789	0.00020776	0.0001879	0.00021078	0.00021195	0.0002914	0.00017567	0.00022886	0.00019994	0.00024367	0.0002072	0.00019213	0.00023158	0.00026944	0.0002387	0.00019323	0.00020835	0.00033407	0.00023819	0.00015497	0.00022888	0.0001514	0.00026038	0.00025782	0.00017431	0.00021448	0.00017717	0.00024492	0.0002474	0.00028053	0.00024144	0.00015718	0.00016123	0.00019108	0.00027738	0.00017346	0.00021184	0.00023433	0.00037242	0.00035157	0.00015991	0.00019286	0.00026558	0.00017108	0.00020449	0.00014729
	EX_all__D_e	0.00027696	0.00017882	0.00019457	0.00031773	0.00036079	0.00020464	0.00023452	0.00020192	0.00023226	0.00025348	0.00018443	0.00030434	0.00022067	0.00016641	0.00023777	0.00024554	0.00011784	0.00013624	0.00014695	0.00023115	0.00022127	0.00025147	0.00023235	0.00018643	0.00023738	0.00011351	0.00019817	0.00016033	0.00017847	0.00014756	0.00014029	0.00022806	0.00022033	0.00035565	0.00026622	0.00016341	0.00021059	0.0002281	0.00025088	0.00036014	0.00017305	0.00031597	0.00011515	0.0001714	0.00020802	0.00015703	0.00032076	0.00020463
	TREptspp	0.00020893	0.00015138	0.00022532	0.00030771	0.00021766	0.00028136	0.00024378	0.00022634	0.00024009	0.00021804	0.00026741	0.0002248	0.00027838	0.00020156	0.00030586	0.00016481	0.00021499	0.00028733	0.00020491	0.00017912	0.00023694	0.00016596	0.0002124	0.00020349	0.00021645	0.00020539	0.0001957	0.00028	0.00021561	0.00022135	0.00016145	0.0002097	0.00017279	0.00027761	0.00018908	0.00019714	0.00025061	0.00023097	0.00021758	0.00024232	0.00021274	0.00018745	0.00022687	0.00021557	0.000164	0.0002258	0.00026767	0.00020629
	EX_duri_e	0.00023055	0.00019192	0.00020908	0.00013847	0.00027552	0.00012887	0.00026683	0.00019376	0.00010215	0.00019977	0.00022244	0.00025852	0.0002733	0.00029397	0.00014053	0.0002396	0.00020845	0.00024915	0.00023427	0.00021974	0.00019495	0.00030161	0.00015232	0.00026907	0.00014421	0.00017817	0.00015517	0.00023259	0.00020721	0.00021628	0.00011799	0.0003376	0.00017789	0.00025437	0.00031733	0.00024059	0.00033672	0.00026711	0.00020607	0.00027304	0.00020727	0.00031065	0.00024181	0.0002186	0.00012771	0.00021217	0.00021081	0.00024116
	DSBCGT	0.00023679	0.00017153	0.0001892	0.00025556	0.00024526	0.0002171	0.00024858	0.00024866	0.00023479	0.00012826	0.00015296	0.00026427	0.00024616	0.00028893	0.00025171	0.00021085	0.00021068	0.0001837	0.00021696	0.00019303	0.00021095	0.00016872	0.00020067	0.00017912	0.00021586	0.00021744	0.00029259	0.00020977	0.00023142	0.00013302	0.00025834	0.00016811	0.00021144	0.00022554	0.00026116	0.00030629	0.00019928	0.00034554	0.00023233	0.00018668	0.00023954	9.38e-05	0.00022543	0.00021843	0.00020479	0.00026077	0.00026711	0.00014989
	EX_crn_e	0.0002127	0.00016537	0.00024267	0.0002189	0.00026204	0.00021776	0.00021272	0.00027387	0.00020577	0.00024927	0.00015159	0.0002255	0.00020241	0.00021393	0.00019043	0.00023084	0.00019564	0.00026673	0.00023938	0.00018074	0.00019974	0.00030643	0.00024342	0.00015798	0.00022271	0.00016799	0.00016028	0.00016388	0.0002802	0.00021099	0.00017082	0.00021634	0.00026573	0.00020026	0.00016649	0.00024056	0.00034367	0.00026181	0.00023926	0.00016571	0.00024906	0.00025764	0.00022903	0.00019685	0.00025964	0.0001992	0.00024172	0.00012095
	SELGTHR	0.00042054	0.00012913	0.00039843	8.51e-05	0.0002116	0.00016241	0.0003251	0.00012154	0.0001825	0.00033337	0.0001672	0.00014749	0.00026064	0.00022331	0.00034503	0.00018635	0.00035913	0.00012864	0.00023731	8.21e-05	0.00023076	0.00011282	0.00024101	0.00020928	9.86e-05	0.0003337	0.00011271	0.0002192	9.55e-05	0.00021202	0.00031983	0.00023323	0.00019376	5.97e-05	0.00032202	0.0002106	0.00027297	0.00027942	0	0.00018547	0.00050288	0.00015132	6.25e-05	8.86e-05	0.00018831	0.0003327	0.00055447	0.00033578
	EX_enter_e	0.00022266	0.00027996	0.00038603	0.00010923	0.00023322	0.0001995	0.00017788	0.00018847	0.00021916	0.00020042	0.00019573	0.00021688	0.00021806	0.00021246	0.00012549	0.00017923	0.00034486	0.0002603	0.00021219	0.00026375	0.00024271	0.00024167	0.00017668	0.00024075	0.00022875	0.00029019	0.00020714	0.00021697	0.00015125	0.00024668	0.00030697	0.00013519	0.00027966	7.43e-05	0.00019058	0.00020979	0.0002092	0.0002233	0.00034775	0.00013051	0.00020367	0.00011051	0.00021832	0.00038525	0.00021402	0.00018504	0.00014237	0.00015264
	UDPGALPpp	0.0001816	0.00020144	0.00021247	0.00021311	0.0002657	0.00027307	0.00025516	0.00023588	0.00017722	0.00028733	0.00021284	0.00029313	0.00018121	0.00019217	0.00029976	0.00024892	0.00019555	0.00019126	0.00016798	0.00020981	0.00024185	0.00019976	0.0002176	0.00022729	0.00021336	0.00020732	0.00019841	0.00020374	0.00022127	0.00022041	0.0002223	0.00024523	0.00022586	0.00023181	0.0001585	0.00020371	0.00029996	0.00024346	0.00021438	0.00018565	0.00024031	0.00022135	0.00017074	0.00021598	0.00020908	0.00017674	0.0002145	0.00019543
	HKNTDH	0.00025581	0.0001775	0.00023535	0.00040542	0.00026558	0.00016633	0.00033078	0.00019371	0.00016843	0.00021463	0.00022207	0.00022666	0.00020178	0.00022979	0.00022149	0.00018504	0.00024369	0.00021979	0.00016832	0.00020028	0.0002921	0.00030407	0.00017103	0.0001945	0.00019071	0.00018964	0.00017856	0.00013448	0.00024509	0.00015332	0.0002244	0.00024091	0.00028991	0.00018742	0.00025701	0.00026984	0.00022864	0.00019673	0.00013901	0.00021436	0.00027769	0.00018213	0.00018714	0.00025205	0.00019108	0.00018467	0.00020754	0.00022354
	CLPNS120pp	0.00015671	0.00020555	0.00029008	0.00023022	8.23e-05	6.49e-05	0.00012731	0.00013324	0.00040573	0.00018651	0.00037503	0.00019078	0.00015438	0.00024944	9.11e-05	0.00014391	0.00012769	0.0003178	0.00028391	0.00027439	0.00027668	0.00031702	0.00032551	0.00023672	6.11e-05	0.00021401	0.00017576	0.00022952	0.00042713	0.00011617	0.00028678	8.42e-05	8.27e-05	0.00023495	0.00032545	0.00027436	8.9e-05	0.00022386	0.00040652	0.00010474	6.56e-05	0.00018286	0.0004053	0.00025934	0.00023336	0.00018064	0.00035788	0.00019991
	PGSA140	0.00024829	0.00017717	0.0001859	0.00014631	5.39e-05	8.71e-05	0.00032024	0.00031756	0.00018068	0.0002331	0.00018726	0.00034106	0.00031316	0.00014705	6.79e-05	0.00025015	0.00034535	0.00025022	0.00025635	0.00032586	0.00025534	0.00037473	0.0003246	0.00017595	5.21e-05	0.00021308	0.000158	0.00011507	0.00021258	0.00022705	0.00017435	6.34e-05	5.77e-05	0.00035842	0.00024591	0.00030329	6.27e-05	0.00022083	0.00021583	0.00022413	7.78e-05	0.00019318	0.00017246	0.00017348	0.00023956	0.00027079	0.00016777	0.00033702
	OXCDC	0.00018056	0.00016084	0.00019241	0.00025272	0.00014152	0.00019157	0.00025872	0.00026044	0.00018798	0.00023516	0.00026984	0.00022742	0.00025692	0.00017033	0.00021406	0.00023045	0.00027957	0.00015136	0.00021376	0.00021585	0.00024242	0.00020303	0.00024785	0.00017439	0.00028515	0.00022857	0.00022662	0.00022726	0.00023515	0.00027198	0.00021569	0.00023166	0.00018914	0.0002794	0.00013956	0.00024987	0.00025868	0.00024449	0.00022465	0.00029743	0.00028797	0.00013637	0.00021954	0.00012942	0.00017922	0.00020152	0.00017666	0.00021988
	CTBTCAL2	0.00020374	0.00013769	0.00016167	0.00019682	0.00018212	0.00019437	0.00019053	0.000179	0.00018901	0.00023014	0.00017823	0.00028068	0.00023143	0.00023889	0.00018788	0.00028347	0.0002136	0.00017884	0.00025596	0.00025664	0.0002315	0.00019219	0.00025762	0.00016217	0.00023853	0.00031065	0.00018863	0.00017889	0.00020646	0.00022636	0.00028522	0.00019695	0.00023821	0.00028207	0.00018767	0.0002767	0.0002236	0.000274	0.00026679	0.00017267	0.00021892	0.00025316	0.00027728	0.00019546	0.00017218	0.00025116	0.00023309	0.00015973
	GALCTNLtex	0.00025358	0.00024337	0.00047516	8.17e-05	0.00018433	0.00025601	0.00019949	0.00023706	0.00029239	0.00019886	0.00013944	0.00025382	0.00033146	0.0001807	0.000117	0.00026836	0.00036232	0.00015945	0.0001894	0.00025865	0.00027054	0.00027888	0.0001238	0.00013155	0.00013347	0.00012992	0.00024562	0.00017632	0.00020466	0.00019293	0.00019067	0.00017788	0.00025729	0.00010078	0.00050814	0.00013362	0.00020599	0.00019119	0.00024874	0.00019478	0.00028855	0.00019746	0.00018111	0.00020977	0.0001853	0.00020508	0.00022399	0.00022622
	MALDt2_2pp	0.00023998	0.00019666	0.00024951	0.00017099	0.00023964	0.00022611	0.00022119	0.00038197	0.00026761	0.00026809	0.00016936	0.00019276	0.00031567	0.0001731	0.00016245	0.0002175	0.00029272	0.00028908	0.00020596	0.00020723	0.00011601	0.00016041	0.00026159	0.00014168	0.00013069	0.0002402	0.00022107	0.00024689	0.00015922	0.00024455	0.0001314	0.00012963	0.0002884	0.00017876	0.0001049	0.00028541	0.00031253	0.00017704	0.00014232	0.00023162	0.00027745	0.00018922	0.0001836	0.00024079	0.000131	0.00029883	0.00041307	0.00019311
	HPPPNtex	0.00021388	0.00013198	0.0002581	0.00018249	0.00019761	0.00018389	0.00028297	0.00021726	0.0001518	0.00024062	0.00024487	0.00026557	0.00018141	0.00027051	0.00026493	0.00025923	0.00021126	0.00016584	0.00019956	0.00025439	0.00025029	0.00018628	0.00029964	0.00013807	0.00020732	0.0001967	0.00016859	0.00023865	0.00021303	0.00021351	0.00028258	0.00028019	0.00021614	0.00019877	0.00017092	0.00018037	0.00022791	0.00022332	0.00023861	0.00020809	0.00028175	0.00022906	0.0001809	0.00020001	0.00029212	0.00018829	0.00025375	0.00017352
	METGLCURt2pp	0.00022999	0.00014826	0.00011393	0.00018034	0.00026775	0.00021828	0.00011941	0.00013178	0.00021522	0.00016518	0.0002339	0.00022364	0.00015831	0.00032427	0.00016895	0.00021217	0.00017335	0.00019538	0.0002171	0.00031624	0.00021277	0.00021952	0.00011743	0.00024253	0.00021371	0.00013966	7.44e-05	0.00029821	0.00033085	0.00027017	0.00030374	0.00037346	0.00027649	0.00015828	0.00018026	0.00028533	0.00032168	0.00039406	0.00021741	7.46e-05	0.00013969	0.00013975	0.00030812	0.00039886	0.00013338	0.00012368	0.00012496	0.00022529
	MOGDS	0.00031491	0.00027964	0.00021765	0.00026448	0.00023947	0.00023391	0.00017707	0.0001359	0.00015787	0.00024993	0.00031908	0.00021679	0.00031176	0.00029142	0.00027485	0.00018904	0.00023293	0.000225	0.00017912	0.00028903	0.00023281	0.0001725	0.0001571	0.00025168	0.00013777	0.00027375	0.00020053	0.00018069	0.00015762	0.00016588	0.00020431	0.00020789	0.00022295	0.00014657	0.00022743	0.00019693	0.00023532	0.00020229	0.00019049	0.00021769	0.00019167	0.00021208	0.00020942	0.00020487	0.00021709	0.00016422	0.00018829	0.00021048
	GLCRD	0.0003507	0.00021011	0.00021023	0.00018501	0.00023907	0.00023153	0.00021244	0.00021841	0.00017845	0.0002202	0.00018164	0.00020778	0.00021184	0.00022394	0.00023856	0.00028072	0.00025125	0.00026298	0.00027392	0.00025905	0.00029397	0.00014535	0.00023157	0.00023623	0.00016902	0.00021684	0.00023564	0.00015716	0.00026832	0.00013668	0.00021737	0.00025507	0.0002427	0.0001383	0.0001985	0.00019913	0.00020523	0.00019168	0.00014269	0.00016424	0.00020605	0.00031132	0.00015968	0.00020532	0.00032606	0.00020516	0.00022549	0.00011385
	NODOy	0.00022807	0.00021335	0.00026439	0.00018925	0.00021053	0.00028888	0.00026649	0.00032772	0.00020007	0.00016649	0.00021638	0.00041283	0.00021916	0.00017323	0.00018902	0.00027931	0.00023731	0.00017269	0.00017672	0.00019791	0.00016688	0.00035577	0.00011143	0.00015946	0.00024049	0.00016211	0.00021094	0.00016789	0.00018113	0.00021755	0.00018327	0.00019875	0.00023983	0.00017053	0.00014031	0.00031728	0.00018599	9.06e-05	0.00025218	0.00018668	0.00028227	0.00027287	0.0001905	0.00018847	0.00024449	0.00017326	0.00019549	0.00016415
	CRNtex	0.00031298	0.00014637	0.00020935	0.00023706	0.00021585	0.0002455	0.00018108	0.00018715	0.00017459	0.00016956	0.00022798	0.0002889	0.00020586	0.00024284	0.00028918	0.00023297	0.00019181	0.00017652	0.000211	0.00020773	0.0002581	0.00026603	0.00022125	0.0001723	0.00019594	0.00020996	0.00021351	0.00020493	0.00024731	0.00020432	0.00027594	0.00018488	0.00023835	0.00020482	0.0001477	0.00020561	0.00022692	0.00028551	0.00019495	0.00018039	0.00018402	0.00024266	0.00022813	0.00020535	0.00020592	0.00022494	0.00025342	0.00019159
	FCLPA	0.00025309	0.00015517	0.00016969	0.0002153	0.00034072	0.00022079	0.00024955	0.00018917	0.0001397	0.00025695	0.00015626	0.00020627	0.00018773	0.00018518	0.00030631	0.00021552	0.0002253	0.0002316	7.1e-05	0.00022277	0.00026075	0.00025933	0.0002274	0.00019256	0.00015703	0.00017497	0.00025398	0.00015931	0.00031436	0.00017754	0.00020075	0.00020942	0.00019198	0.00011755	0.00023795	0.00029755	0.00031543	0.00021445	0.00018456	0.00018529	0.0001677	0.00022221	0.00022688	0.00023754	0.00022099	0.00022597	0.00023601	0.00025695
	ULA4Ntppi	8.79e-05	0.0004032	0.00032537	6.3e-05	0.00037663	0.00023559	0.00019534	0.00022853	0.00017263	0.00023052	0.0002727	0.00011171	0.00031175	6.82e-05	0.0003013	0.00010299	0.00034156	0.00033121	6.01e-05	0.00028162	0.00013398	9.49e-05	0.00024507	0.0002463	0.00043953	0.00022692	0.00024697	0.00038675	0.000104	0.00026328	0.0001798	0.00019762	0.00023374	0.00016518	0.00027926	2.16e-05	0.00029964	0.00024935	0.00031191	0.00024651	0.00025463	0.00020178	5.76e-05	0.00022703	0.00028802	0.00028411	0.00010915	0.0002297
	MALDtex	0.00028463	0.0001508	0.00023943	0.00018177	0.00020592	0.00026284	0.00018948	0.00030264	0.00035949	0.00022755	0.00029095	0.00015938	0.00022782	0.00015214	0.00021569	0.00026041	0.00026662	0.00022048	0.00016881	0.0003637	0.00016511	0.0001715	0.00022196	0.00017581	0.00018455	0.000235	0.00021479	0.00024381	0.00017826	0.00017143	0.00019096	0.00019815	0.00024815	0.0002108	0.0001251	0.00022987	0.0002098	0.00021076	0.00024406	0.00021094	0.00026371	0.00027422	0.00018959	0.00019404	0.00018561	0.00017758	0.00024491	0.00010436
	EX_melib_e	0.00019197	0.00020665	0.00017549	0.00025999	0.00019787	0.00021243	0.00013006	0.00027443	0.00018737	0.00025845	0.00024487	0.00025184	0.00031368	0.00023067	0.00027004	0.00020532	0.0001902	0.0001847	0.00017989	0.00021286	0.00025032	0.00022639	0.00015183	0.00019801	0.00020133	0.00016493	0.00019352	0.0001802	0.00022598	0.00027087	0.00021844	0.00025777	0.00024611	0.00018807	0.00027878	0.00023156	0.00021701	0.0002629	0.00019953	0.00015126	0.00014656	0.00017621	0.00022641	0.00021758	0.00029099	0.00024089	0.00024154	0.00019405
	METGLCUR	0.0002518	0.00012346	0.00011131	0.00015428	0.00031376	0.00021313	0.00010621	0.0001372	0.00020026	0.00012723	0.00027195	0.00022409	0.00036228	0.0002943	0.00036865	0.00035193	0.00017295	6.8e-05	0.00035645	0.00033398	0.00021068	0.0002155	0.00012142	0.00015604	0.00015861	0.0001347	0.00015246	0.00024283	0.00029282	0.00020038	0.00021263	0.00016918	0.00019306	0.0002531	0.00020806	0.00029883	0.00032975	0.00023051	0.00010634	0.00027276	0.00016688	0.0003258	0.00026248	0.00016532	0.00015714	9.08e-05	0.0001762	0.00029982
	EX_chtbs_e	0.00017081	8.5e-05	0.00020853	0.00024403	0.0001743	0.0002321	0.00030701	0.0002464	0.00029527	0.00024526	0.00013643	0.00030856	0.00020742	0.00017903	0.00026754	0.00043464	0.00012306	0.00020464	0.00017421	0.00019112	0.0003358	0.00015553	0.00016141	0.00027155	0.00024274	0.00017615	0.00024265	0.00010562	0.00029885	0.0001843	0.00012986	0.0001916	0.00021869	0.00031307	0.00020807	0.00018818	0.00025563	0.00029804	0.00019442	0.00011958	0.00015941	0.00020539	0.00015186	0.00023534	0.00025699	0.00014856	0.00015075	0.00021215
	MSO3tex	0.00019939	0.00019542	0.00022913	0.00019848	0.00019029	0.00026992	0.0001984	0.0001956	0.00027893	0.00013131	0.00010665	0.00020431	0.00023973	0.00025502	0.00028488	0.00024214	9.46e-05	0.00018771	0.00017973	0.00025127	0.00025043	0.00018012	0.00022821	0.00025239	0.00013874	0.00017264	0.00031466	0.00012472	0.00015331	0.00015302	0.00021434	0.00028663	0.00021374	0.00022355	0.00014628	0.00021761	0.00022449	0.00027459	0.00025144	0.00015434	0.00030572	0.00024167	0.00032344	0.00014898	0.00027179	0.00017184	0.00030886	0.00016188
	MAN6Ptex	0.00026563	0.00014893	0.0002365	0.00013915	0.00027809	0.00011068	0.00022908	0.00026597	0.00018454	0.00023745	0.0001671	0.00013121	0.00023162	0.00014782	0.00023524	0.00018688	9.81e-05	0.0002892	0.00020306	0.00019742	0.0003065	0.00027209	0.00027395	0.00030448	0.00016548	0.00017551	0.00016388	0.00032636	0.00019444	0.00019594	0.00016566	0.00022629	0.0002546	0.0002042	0.00026638	0.00025597	0.00021002	0.00027984	0.00021081	0.00032294	0.00014483	0.00014576	0.00013984	0.00025912	0.00016524	0.00027964	0.00022088	0.00028377
	ALLtex	0.00036768	0.00019943	0.00015407	0.00020365	0.0001646	0.00024802	0.00016506	0.00036578	0.00015136	0.00017896	0.00017185	0.00019959	0.0002383	0.0002005	0.00029829	0.00028649	9.04e-05	0.0001534	0.00015389	0.00021299	0.00017449	0.00021993	0.00017574	0.00023775	0.00019508	0.00012547	0.00022622	0.00022007	0.00026368	0.00022331	0.00022055	0.00030022	0.0001314	0.00031339	0.00020606	0.0001771	0.00021334	0.00023588	0.00013407	0.00019858	0.00022649	0.0002338	0.00023095	0.00013787	0.00023575	0.00016289	0.00029515	0.00025618
	TMAOR2	0.00015176	0.00013737	0.00015789	0.00017024	0.00023522	0.00018385	0.00014384	0.00020173	0.00031873	0.00024325	0.00026954	0.00021537	0.00020673	0.00016605	0.00019631	0.0002618	0.00022996	0.00025026	0.000135	0.00021028	0.00018089	0.00016146	0.00018393	0.00028223	0.00024919	0.00024854	0.00025573	0.00025262	0.00010994	0.00020604	0.00024938	0.00035309	0.00023856	0.0002247	0.0002359	0.00029726	0.00020325	0.00022841	0.00023316	0.00016009	0.000218	0.00019276	0.00026334	0.00022812	0.00024153	0.00014295	0.00018537	0.00023689
	EX_fuc__L_e	0.00027211	0.00016286	0.00025324	0.00022162	0.00025479	0.00016449	0.00020381	0.00026626	0.00016286	0.00024785	0.00014036	0.00017304	0.00018846	0.00013922	0.00020367	0.00023309	0.00027494	0.0002414	9.81e-05	0.00025075	0.00024956	0.00022894	0.00022532	0.00025552	0.00019196	0.00022907	0.00021327	0.0001703	0.00022539	0.00017977	0.00020278	0.00021043	0.00027164	0.00014773	0.00013899	0.0002023	0.00022032	0.00021358	0.00020884	0.00019428	0.00019798	0.0003176	0.00023594	0.00025091	0.00024994	0.00010936	0.00021908	0.00032312
	CLPNH120pp	0.00027301	0.00029953	0.00026597	8.94e-05	9.15e-05	6.19e-05	0.00019136	0.00024235	0.00033821	0.00022759	0.00016022	0.00028753	0.00017718	0.0002367	0.00010234	0.00027849	0.00013721	9.65e-05	0.0002144	0.0002539	0.00020739	0.00026191	0.00023127	0.00029298	6.76e-05	0.00014849	0.00034123	0.00025264	0.00017102	0.00024301	0.00026537	7.97e-05	7.16e-05	0.00037573	0.00022754	0.0003409	7.71e-05	0.00031145	0.00010723	0.00033839	9.41e-05	0.00010895	0.00017757	0.00012011	0.0002323	0.00028739	0.00031163	0.00015951
	FRULYSt2pp	0.00016191	0.00025249	0.00021824	0.00025506	0.00023513	0.00024595	0.00022984	0.00019481	0.00017032	0.00018161	0.00021765	0.00022501	0.00031104	0.00022155	0.000213	0.00020782	0.00024559	0.00017551	0.0001507	0.00029868	0.00021997	0.00022671	0.00021713	0.00026112	0.00020375	0.00021726	0.00017478	0.00021042	0.00020066	0.00015999	0.00014252	0.00019889	0.00025097	0.0002107	0.00022571	0.00022513	0.00020764	0.00025035	0.00020569	0.00022994	0.00016757	0.00023796	0.0001936	0.00017479	0.00017711	0.0001714	0.00026202	0.00015081
	LIPAabctex	0.00023084	0.00015349	0.00014502	0.00010394	0.0001749	0.00016893	0.00022104	0.00029391	0.00012859	0.00021347	0.00014638	0.00031977	0.00029021	0.00023762	0.00018318	0.00020596	0.00025055	0.0002281	0.00030519	0.00025414	0.00014988	0.00011788	0.00032933	0.00014697	0.00015187	0.0003107	0.00017521	0.0002658	0.00031524	0.00023064	0.00020103	0.00016129	0.00026194	0.00014612	0.0003223	0.00032352	0.00017916	0.00028364	0.00013603	0.00027564	0.00025582	0.00019079	0.00016348	0.00010771	0.00016001	0.00013249	0.00017188	0.0001681
	MSO3abcpp	0.0002367	0.00017035	0.00024865	0.00017113	0.00021577	0.00026287	0.00022223	0.00018787	0.00022889	0.00014227	0.00010872	0.00021427	0.00027524	0.00024889	0.00025233	0.00016936	0.00012145	0.00012207	0.00014027	0.00026913	0.00023702	0.00015587	0.00018499	0.000269	0.000202	0.00021391	0.0002226	0.00015828	0.00018022	0.00019436	0.00022094	0.00035558	0.00018984	0.00024232	0.00015624	0.00022744	0.0002159	0.00028777	0.00028605	0.00022329	0.00025785	0.00033444	0.0002596	0.00013059	0.00021172	0.00017958	0.00027579	0.00016587
	FUCtpp	0.00028872	0.00022104	0.00014233	0.00018825	0.00032237	0.00021351	0.00028855	0.00020257	0.00017412	0.00023167	0.000176	0.000211	0.00027574	0.0002163	0.00017719	0.00028281	0.00018177	0.0001934	0.00012264	0.00017032	0.00034555	0.0002234	0.00025885	0.00020458	0.00025953	0.00024228	0.00020339	0.00012436	0.00022419	0.00018899	0.00018995	0.00022371	0.00025547	0.00016706	0.00026581	0.00018126	0.00022676	0.00017333	0.00020706	0.00014272	0.00020011	0.00024181	0.0002031	0.00014579	0.00017951	0.00021127	0.00021007	0.00022488
	EX_halipa_e	0.00021184	0.00025287	0.00020293	0.00021188	0.00023762	0.00018059	0.00020001	0.00017247	0.00026336	0.00013667	0.00021081	0.0002795	0.00025304	0.00019914	0.00022603	0.00020137	0.00028632	0.00016051	0.00020934	0.00013041	0.00026587	0.00021456	0.00019347	0.00023661	0.00018372	0.0001473	0.00020681	0.00022171	0.00025272	0.00017011	0.00021603	0.0002658	0.00029891	0.00021132	0.00013964	0.00021097	0.00023328	0.00020107	0.0003131	0.00023609	0.0002139	0.00019589	0.0002183	0.00013629	0.00021847	0.00017376	0.00017223	0.00021171
	CLPNH181pp	0.0002542	0.00012955	0.00021053	0.00040327	7.52e-05	7.94e-05	0.00017869	0.00022119	0.00021198	0.00032059	7.68e-05	0.00023188	0.00035438	0.0002469	8.13e-05	0.00019233	0.00030987	0.00023754	0.00037722	7.28e-05	8.11e-05	0.00020253	0.00027877	0.00025347	4.33e-05	0.0001369	0.00018758	0.00024072	0.00037001	0.00013763	0.00045049	7.56e-05	6.69e-05	0.00025979	0.00023767	0.00031475	9.22e-05	0.00023351	0.00011466	0.0004211	7.25e-05	0.00023783	0.00012803	0.00020361	0.00013088	0.00018982	0.00033364	0.00034341
	GALS3	0.00017293	0.000247	0.00020121	0.00019892	0.00016849	0.00013487	0.00012422	0.00029737	0.00020108	0.00028056	0.00022628	0.00026854	0.00021837	0.00027645	0.00014463	0.0002258	0.00019044	0.00011484	0.00011674	0.00028231	0.00024623	0.00023438	0.00035065	0.00024738	0.00021758	0.00016794	0.00020666	0.00022417	0.00025184	0.00014388	0.00019292	0.00021545	0.00020719	0.00020798	0.00023805	0.00022215	0.00023864	0.00019959	0.00016792	0.00017581	0.00016635	0.00018341	0.00019047	0.00018752	0.00032626	0.00020139	0.00024131	0.00025559
	GALCTNLt2pp	0.00027917	0.00016781	0.00028245	0.00013559	0.00013913	0.00037012	0.00019241	0.00018412	0.00010106	0.00012749	0.00021791	0.00014622	0.00036311	0.00013127	7.86e-05	0.00019684	0.00030832	0.00010922	0.00021096	0.00020922	0.00016961	0.00038322	0.0001862	9.28e-05	8.43e-05	0.00014884	0.00026748	0.00015049	0.00033836	0.00018985	0.00015261	0.0002742	0.00035108	9.34e-05	0.0005617	0.00010666	0.00017345	0.00019017	0.00015123	0.0001334	0.00024263	0.00017234	0.00025333	0.00020209	0.00025397	0.00037823	0.00028529	0.00027217
	GLCRt2rpp	0.00020896	0.00022223	0.00021481	0.00015861	0.00019546	0.00019176	0.0001382	0.00023996	0.00015721	0.00025393	0.00018109	0.00022678	0.00021489	0.0002747	0.00020653	0.0002114	0.00016271	0.00024502	0.00023128	0.00030853	0.00033952	0.00017282	0.0002144	0.00028345	0.00016385	0.00017811	0.00026238	0.00019776	0.00020021	0.00012415	0.00023221	0.00031387	0.00020489	0.00012628	0.00020303	0.00020349	0.00022646	0.00018539	0.00018415	0.00016962	0.00018916	0.00024511	0.00017365	0.00020071	0.00030876	0.0002152	0.00019646	0.00016105
	CRNCBCT	0.00026044	0.00013624	0.00014898	0.00014813	0.00023781	0.00018007	0.00017938	0.00019922	0.00019093	0.00022224	0.00015911	0.00024146	0.00020129	0.00019408	0.00030693	0.00025928	0.00018922	0.00019983	0.00017247	0.00019587	0.00023462	0.00023735	0.00022358	0.00022816	0.00018916	0.00022211	0.00022837	0.00015011	0.00029589	0.00014997	0.00027186	0.00024995	0.00029242	0.00022361	0.00012958	0.00019189	0.00023765	0.00019535	0.00019968	0.00022456	0.00027292	0.00020558	0.00024704	0.00019806	0.00019822	0.00019793	0.00022168	0.00021215
	PFK_2	0.0001724	0.00034261	0.00012477	0.00021837	0.00020936	0.00016438	0.00013864	0.00018311	0.00015318	0.00013638	0.00019177	0.00034902	0.00014046	0.00039352	0.0001555	0.00036062	0.00013695	0.00011592	0.00028084	0.00024418	0.00032579	0.00027854	0.00025538	0.00034419	0.00026323	0.00018592	0.00013161	0.00010562	0.00026697	0.00015676	0.00011357	0.00054647	0.0001669	6.82e-05	0.00021051	5.72e-05	0.00017468	0.00044783	0.00016564	6.97e-05	0.00029877	7.74e-05	0.00040598	0.00015437	8.11e-05	0.00021473	0.00010649	0.00036008
	ACMUMtex	0.00019108	0.00021666	0.00022695	0.0001403	0.00018126	0.00017634	0.00025001	0.00017982	0.00018195	0.00018722	0.00017004	0.00031459	0.00028362	0.00019063	0.00018662	0.00036109	0.00017629	0.00016285	0.00025505	0.00023015	0.00025695	0.00017593	0.00023411	0.00023239	0.00021219	0.00020254	0.00017022	0.00029571	0.00033089	0.00020427	0.00015193	0.00024289	0.00020258	0.00015916	0.00023636	0.00018848	0.00022007	0.00020899	0.00019222	0.00028014	0.00028733	0.00014957	0.00018753	0.00016718	0.00021036	0.00017355	0.0001342	0.00012671
	PYDXtpp	0.00026193	0.00023779	0.00022825	0.00021684	0.00026652	0.00018972	0.00020096	0.00021044	0.00016749	0.0001521	0.00021625	0.00023023	0.00020205	0.00027396	0.00022031	0.00022515	0.00020761	0.00011713	0.00016742	0.00025294	0.00014552	0.00023061	0.00011458	0.00017936	0.00019659	0.00023615	0.00015838	0.0002304	0.00017153	0.00022327	0.000254	0.00018684	0.00027122	0.00018757	0.00020891	0.00019644	0.00023884	0.00025297	0.00020784	0.00020043	0.00022554	0.00022618	0.00025226	0.00024258	0.00020665	0.00020025	0.00025987	0.00020112
	FUCtex	0.00025235	0.00015389	0.00019815	0.00019651	0.00022771	0.00015361	0.00020801	0.00018462	0.00016221	0.0002412	0.00016677	0.00021591	0.00026015	0.0002374	0.00023033	0.00024875	0.0002427	0.00025729	0.00015679	0.00018571	0.0002953	0.00022861	0.00015656	0.00019476	0.00017888	0.00015706	0.00023642	0.00016835	0.00020957	0.00017286	0.00016456	0.00023234	0.00027745	0.00013452	0.00022097	0.00016309	0.00026564	0.00020947	0.00015265	0.00020919	0.000195	0.00024711	0.00020551	0.00029573	0.0002364	0.00017565	0.00023451	0.00025431
	DTARTD	0.00023989	0.00020002	0.00024595	0.0001375	0.00021068	0.00026442	0.00021969	0.00023196	0.00013485	0.00018854	0.00014798	0.00026792	0.00021893	0.00012776	0.00020498	0.00020541	0.00022934	0.00024494	0.00018739	0.00029356	0.00027189	0.00021369	0.00020673	0.000261	0.00018759	0.00019621	0.00018072	0.00020397	0.00020504	0.00013538	0.00017829	0.00017995	0.00024603	0.00021226	0.00019174	0.00019279	0.00023864	0.0002175	0.0002143	0.00013664	0.00022358	0.00025978	0.00022948	0.0001966	0.00022804	0.00024126	0.00021346	0.00018322
	FEENTERtex	9.52e-05	0.00017692	0.00024658	0.00017492	0.00019924	0.00026335	0.00030831	0.00013051	0.00022659	0.00011289	0.00023807	0.00014005	0.00015151	0.00020107	0.00014762	0.00033932	0.0003333	0.00032311	0.00018729	0.00019494	0.00018492	9.87e-05	0.00024493	0.00011329	0.00038222	0.00036933	0.000212	0.00022117	0.00014553	0.000125	0.00020901	0.0001518	0.000258	0.00018627	0.0003415	0.00028884	0.00016621	0.00022141	0.00017919	0.00026306	0.00017308	0.0001777	0.0003051	0.00027202	0.00016151	0.00018016	0.00015315	8.48e-05
	GDPtex	0.0001987	0.0002159	0.00015119	0.00018442	0.00020901	0.00015424	0.00027513	0.00026109	0.00013533	0.00017439	0.0001764	0.00012284	0.00022831	0.00024116	0.00018902	0.00022512	9.9e-05	0.00023905	0.00019762	0.00027109	0.00021135	0.00021745	0.00022759	0.00012957	0.00010086	0.00024202	0.00013351	0.00018174	0.00029928	0.0001709	0.00027649	0.00027554	0.00029448	0.00028534	0.00020849	0.0002603	0.0003232	0.00018602	0.00021378	0.00019742	0.00014845	0.00032127	0.00021811	0.00019767	0.00023407	0.00014126	0.00022439	0.00020503
	PGSA160	0.00014869	8.29e-05	0.00017813	0.00045772	6.65e-05	4.14e-05	0.00018217	0.00036667	0.00025875	0.00011695	0.00014439	0.00035875	0.00023697	0.00028661	6.93e-05	0.00036441	0.00028272	8.02e-05	0.00020846	0.00011711	0.0003296	0.000324	0.00019915	0.00010758	8.56e-05	0.00017876	0.00027076	0.00011054	0.00034325	0.00028156	0.00037695	8.36e-05	6.43e-05	0.00019654	0.00037348	0.00054678	5.26e-05	6.43e-05	0.00016148	0.00011144	6.41e-05	0.00023543	0.00026925	0.00014365	0.00022925	0.0002319	0.00027032	0.000226
	EX_acgal1p_e	0.0002171	0.0001528	0.00022432	0.0001203	0.00020754	0.00020877	0.00022434	0.00019909	0.00029222	0.00026134	0.00027375	0.00023732	0.00029081	0.0001836	0.00022851	0.00020101	0.00025192	0.00019976	0.0001411	0.00020387	0.00026815	0.00017375	0.00021325	0.0002966	0.0002449	0.00021555	8.82e-05	0.00028215	0.00017337	0.00026822	0.00027914	0.00017972	0.00023896	0.00027253	0.00012214	0.00016384	0.00023642	0.00017228	0.00027377	0.00020448	0.00020029	0.00015796	0.00025436	9.72e-05	0.00017237	0.00012829	0.00024833	0.00012788
	EX_no3_e	0.00018981	0.0001602	0.00023965	0.00017806	0.00018999	0.0001919	0.00017218	0.00023304	0.00020758	0.00016759	0.00019405	0.00020827	0.00021132	0.000222	0.00027299	0.00021978	0.00016621	0.00019195	0.00022696	0.00026125	0.00030006	0.00027004	0.00017506	0.00019788	0.00022825	0.00025768	0.00023151	0.00024929	0.00029323	0.00020787	0.00025436	0.00024955	0.00021788	0.00025032	0.00022068	0.00025094	0.00015994	0.00015284	0.00017824	0.00014102	0.00017364	0.00014512	0.00018591	0.00027299	0.00017265	0.00013318	0.00018964	0.00013393
	S4FE4ST	0.00010469	0.00025077	0.00028637	0.00021309	0.0002436	0.00023431	0.00028427	0.0001968	0.00011281	0.00021618	8.04e-05	0.00019551	0.00023727	0.0002801	0.00022622	0.00020742	8e-05	0.00011482	0.00021525	0.00021018	0.00017999	0.00027169	0.00027235	0.00029798	0.00029999	0.00034221	6.02e-05	0.00023363	0.00025547	0.00022554	0.00030817	0.00022223	0.00024594	0.00022005	0.00019478	0.00016651	0.00028405	0.00022566	0.00017033	0.00020986	8.54e-05	9.83e-05	0.0001185	9.67e-05	0.00024632	0.00024458	0.00021407	0.00017433
	EX_g3pc_e	0.00024898	0.00022494	0.00026475	0.00018516	0.00016819	0.00021643	0.0001696	0.00020713	0.00022881	0.00018718	0.00018342	0.00024173	0.00020557	0.00023961	0.00028362	0.00024253	0.0001626	0.00020665	0.00017833	0.00026544	0.00021481	0.00020791	0.00019829	0.00019505	0.00023534	0.00025733	0.00022899	0.00025889	0.00025249	0.00018313	0.00023807	0.00019591	0.0002675	0.00017911	0.00019272	0.00018327	0.00021521	0.00021699	0.00031011	0.00013148	0.00018619	0.00015631	0.00014464	0.00018708	0.00018272	0.00020133	0.00016323	0.00013279
	EX_tcynt_e	0.00028208	0.00031142	0.00015702	0.00017015	0.00024694	0.00015167	0.00019565	0.00035985	0.00014106	0.00020187	0.00015454	0.00016699	0.00017375	0.0002397	0.00019761	0.00018644	0.00027475	0.00021254	0.00026235	0.00020739	0.00022186	0.00019429	0.00015394	0.00026488	0.00021789	0.00023957	0.0002412	0.00013436	0.0001173	0.00018669	0.00018428	0.00023044	0.00023162	0.00011163	0.00015057	0.00025975	0.00024419	0.00023011	0.00028979	0.00012179	0.00021549	0.00028377	0.00017403	0.0001806	0.00024464	0.00029748	0.00021259	0.00013595
	FCI	0.00024134	0.00015035	0.00019896	0.0001659	0.00026363	0.00020858	0.00023488	0.00018794	0.00015992	0.0002473	9.73e-05	0.00019895	0.00019816	0.00021284	0.00024305	0.00027515	0.00016643	0.00027787	0.00012363	0.00024523	0.00026304	0.0002138	0.000183	0.00019516	0.00014928	0.00018462	0.0001923	0.00017788	0.00028122	0.0001971	0.00026087	0.00025143	0.00024251	0.000145	0.00020629	0.0001992	0.00024314	0.00018261	0.00017767	0.00016153	0.00015318	0.00028754	0.00025145	0.00021942	0.00023761	0.00014177	0.00019268	0.00021864
	EX_o2s_e	0.00026906	0.00011886	0.00017888	0.00018118	0.00025768	0.00011197	0.00015026	6.9e-05	0.00023424	0.00020832	0.00014322	0.00020107	0.00034881	0.00022884	0.00015833	0.00019465	0.000371	0.00031719	0.00020556	0.00022552	0.00023367	0.00028206	0.00022967	0.00035002	0.00021892	0.0002108	0.00023593	0.00024866	0.00013802	0.0001563	0.00021897	0.00014914	0.00015217	0.00012976	0.00017142	0.00030555	0.00024911	0.00020958	0.00012593	0.00018568	0.00010627	0.00013692	0.00019498	0.00019306	0.00016234	0.0001434	0.0003296	0.00023337
	FCLK	0.00020538	0.00017032	0.00021998	0.00025172	0.00027784	0.00018003	0.0001722	0.00023616	0.00014528	0.00024248	0.00014676	0.00017924	0.00022793	0.00023558	0.00027039	0.00024998	0.00021487	0.00020952	0.00010562	0.00010768	0.00020553	0.00023256	0.00017409	0.00024263	0.00014981	0.00016705	0.00021547	0.00016314	0.00020584	0.00020167	0.00026004	0.0002153	0.0002572	0.00017407	0.00023508	0.00017563	0.00021994	0.00023598	0.00019067	0.00021748	0.000201	0.00025467	0.00023365	0.00023439	0.00015507	0.00020583	0.00016025	0.00024821
	GALTtex	0.0003128	0.00039251	0.00016413	0.00015695	0.00019419	0.00016165	0.00033509	0.00022448	0.00018713	0.00020015	0.00028023	0.00024419	0.00012381	0.00025014	0.0001506	0.00025691	0.00017594	0.00014568	0.00015647	0.00017034	0.00013596	0.00026047	0.00015091	0.00016715	0.00012782	0.00027654	0.00012791	0.00017096	0.00022787	0.00030066	0.00012247	0.00014696	0.00031658	0.00022398	0.00017892	0.00030782	0.00036048	0.00021329	0.00025112	3.44e-05	0.00010065	0.00026555	0.00023046	0.00014209	0.00017654	0.00023433	0.00013091	0.00026807
	GLTPD	0.00022999	0.00039791	0.00016189	0.00017128	0.00011104	5.49e-05	0.00017131	0.00020215	0.00026367	0.00014816	0.00023627	0.00027805	0.00019016	0.00032077	0.00014848	0.00031276	0.00015826	6.34e-05	0.00027211	5.82e-05	0.00027028	0.00030246	0.00013139	0.00031824	0.00034124	0.00039319	9.67e-05	0.00014508	0.00020183	0.00017408	0.00011697	0.00019345	0.00025728	0.00016805	0.00027179	0.00029925	0.00014024	0.00027066	0.00018726	9.45e-05	0.00021101	0.00028416	0.00032472	9.52e-05	0.00012977	0.00025271	0.00024602	0.00027973
	FDMO	0.00021045	0.00022841	0.00024467	0.00019267	0.00013995	0.00024038	0.00022146	0.00021675	0.00021593	0.00015273	0.00014643	0.00017167	0.00017122	0.00023476	0.00025788	0.00026683	7.95e-05	0.00015538	0.00018685	0.00017699	0.00024383	0.00019115	0.00019034	0.00028654	0.00016125	0.00016704	0.00023468	8.11e-05	0.00017939	0.00013805	0.00023769	0.00026052	0.00018076	0.00026058	0.0001913	0.00024737	0.00016995	0.00024365	0.00021517	0.00015223	0.00036513	0.0002479	0.00029845	0.00020007	0.00024823	0.00019829	0.00022698	0.00012187
	EX_hdcea_e	0.00018279	0.00022591	0.0002156	0.00029689	0.00014788	0.00019704	0.0001709	0.00023849	0.00018324	0.00011498	0.00024595	0.00018857	0.00018863	0.00023461	0.00020633	0.00031322	0.00026825	0.00023113	0.00027779	0.00015454	0.00017677	0.00015592	0.00025725	0.00019297	0.00019199	0.00025732	0.00018249	0.00017471	0.00021536	0.00021835	0.00022868	0.00021506	0.00020377	0.00012495	0.00015918	0.00021557	0.00014652	0.0002457	0.00014127	0.0002793	0.00019612	0.00027705	0.00015462	0.00017445	0.00019885	0.00020055	0.00031932	0.00018291
	ACGAL1Ptex	0.00015441	0.00012022	0.00017255	0.00012202	0.00018919	0.00020495	0.00019767	0.00025084	0.00021423	0.0002604	0.00026529	0.00025759	0.00018049	0.00015206	0.00022044	0.00023655	0.00027903	0.00026386	0.00016588	0.00021454	0.00025239	0.00017683	0.0002071	0.00021021	0.00021775	0.00021817	0.00016437	0.00032986	0.00021063	0.00027567	0.00023434	0.00016385	0.0003208	0.00021402	0.00013796	0.00013938	0.00029352	0.00015709	0.00036845	0.00018537	0.00022982	0.00015116	0.00020269	8.16e-05	8.55e-05	0.00011559	0.00023464	0.0001541
	ACGAtex	0.00016385	0.00016527	0.00022416	0.00018533	0.000239	0.00022693	0.00022306	0.0002299	0.00021559	0.00019395	0.00016166	0.0002445	0.00017662	0.00025187	0.00024371	0.0001967	0.00014461	0.00014447	0.00018665	0.000242	0.0002375	0.00017971	0.00019016	0.00016481	0.00027037	0.00021788	0.00020524	0.00015968	0.00024289	0.00022771	0.00025493	0.00015189	0.00016694	0.00025576	0.000201	0.00019247	0.00018028	0.00016817	0.00027863	0.00020953	0.00024072	0.00019043	0.00014325	0.00024383	0.00022072	0.00018686	0.00026745	0.00028018
	NACtpp	0.00021502	0.00024365	0.00021159	0.00016843	0.00015584	0.00019397	0.00020821	0.00024945	0.00022816	0.0002596	0.00024977	0.00017312	0.00026697	0.00020333	0.00024843	0.0002189	0.00019526	0.00017277	0.00011833	0.00027988	0.00020216	0.00017775	0.00014058	0.00012733	0.00019901	0.00020456	0.00019555	0.00018741	0.00015797	0.0002408	0.00017423	0.00021968	0.00024397	0.00020515	0.0002035	0.00014338	0.00024982	0.00019793	0.00025519	0.00024972	0.00016367	0.00024745	0.00015241	0.00022875	0.00018532	0.00024548	0.00026726	0.00019442
	DSERtex	0.00025344	0.00014706	0.00018439	0.00015312	0.00023194	0.00018631	0.00026324	0.00017083	0.00026766	0.00019424	0.00029049	0.00024433	0.00018079	0.00019431	0.00016662	0.00017121	0.0001942	0.00017964	0.00026397	0.00018944	0.00015914	0.00017906	0.00014599	0.00020879	0.00018346	0.00018645	0.00027182	0.00017629	0.00020072	0.00014478	0.00019478	0.0001892	0.00018653	0.00018282	0.00021951	0.00025683	0.00028733	0.00024554	0.0002755	0.00028322	0.00018509	0.00019209	0.00023328	0.00015247	0.00023969	0.00016345	0.00021118	0.00018852
	CHLtex	0.00022045	0.00016712	0.00020071	0.0002401	0.00013889	0.00024315	0.00012185	0.00022114	0.00014559	0.00020077	0.00022047	0.00015869	0.00020686	0.00030467	0.00019751	0.00029408	0.00020478	0.00028602	0.00018731	0.00022464	0.00022239	0.00015431	0.00013577	9e-05	0.00012001	0.00013319	0.00023416	0.00021743	0.00025373	0.00015604	0.00029748	0.00023657	0.00022318	0.00022438	0.00023184	0.00024337	0.0002424	0.00024299	0.00017146	0.00021765	0.00016764	0.00022214	0.00016053	0.00020414	0.00025358	0.00019662	0.00024425	0.00019687
	I2FE2SR	0.00361278	6.84e-05	6.01e-05	6.21e-05	4.09e-05	4.37e-05	6.18e-05	5.8e-05	7.21e-05	5.37e-05	5.45e-05	8.08e-05	6.7e-05	5.91e-05	7.22e-05	7.45e-05	4.75e-05	0.0001003	7.39e-05	5.85e-05	8.39e-05	0.00368556	5.8e-05	4.61e-05	6.55e-05	5.61e-05	7.54e-05	4.67e-05	6.05e-05	7.76e-05	8.13e-05	8.01e-05	8.36e-05	6.64e-05	4.28e-05	4.72e-05	6.59e-05	4.4e-05	7.03e-05	8.97e-05	4.67e-05	6.39e-05	5.86e-05	4.68e-05	8.15e-05	4.98e-05	5.93e-05	4.22e-05
	TGBPA	8.4e-05	0.00027869	0.00013148	0.00019183	0.00015026	0.00016501	0.00037995	0.00023269	0.00016129	0.00017362	0.00022905	0.00045004	0.00013138	0.00024414	0.00012692	0.00048678	0.00013211	0.00013134	0.00016496	0.00016571	0.00025974	0.00029821	0.0001357	0.00032126	0.00033171	0.00020369	9.92e-05	0.00014469	0.00015181	0.00017231	0.00012887	0.000365	0.00019336	9.59e-05	0.00017463	0.00032426	0.00018189	0.00039066	0.00024504	7.94e-05	0.00034057	0.00014772	0.0003181	0.00014147	7.31e-05	0.00016859	0.00014865	0.00023684
	GDMANE	0.00028183	0.0001772	0.00029615	0.00027288	0.00018833	1.69e-06	0.00018634	0	0	0	0	0.00027863	0.00024619	0.000306	0.00027596	0.00029965	0.0002158	0.00024079	0.00020985	0	0.00031599	0.00028565	0.00021157	0.000175	0.00030609	0.00031462	0.00020143	0	0.00031002	0	0.00024269	0.00020424	0.00027479	0.00025582	0.00021038	0.00024896	0.00026523	0.00024076	0.00017205	0.00026043	0.00034615	5.6e-07	0.00029383	0.00028936	0.00023921	0.0003451	0.00021128	0
	ALLPI	0.00035626	0.00013838	8.99e-05	0.00018419	0.00027038	0.0001527	0.00022412	0.00022022	0.00018971	0.00018102	0.000209	0.00021552	0.00018178	0.00021737	0.00031297	0.00025469	8.53e-05	0.00016564	0.00020386	0.00018976	0.00024324	0.00013811	0.00016837	0.000221	0.00020516	0.00023074	0.00019696	0.00023418	0.00023335	0.00022108	0.00014005	0.0002649	0.00021499	0.00023838	0.00023801	0.00019473	0.00018701	0.00021482	0.00012558	0.00019319	0.00020654	0.00026277	0.00019899	0.00024876	0.00019932	0.00013148	0.00019378	0.00020531
	EX_udpgal_e	0.00015959	0.00015949	0.00019154	0.00018179	0.00027975	0.00015954	0.00013606	0.0002297	0.00017627	0.00026286	0.00017254	0.00022916	0.00025959	0.00019217	0.00025633	0.00027283	0.00017561	0.00019705	0.00020953	0.00023163	0.00022603	0.00023993	0.00022544	0.00018911	0.0001608	0.00016096	0.00017082	0.0002455	0.00016801	0.00017303	0.00012656	0.00018039	0.00018395	0.00010153	0.00014553	0.00015678	0.00023557	0.00040605	0.00024867	0.00027494	0.00017813	0.00020976	0.00041141	0.00020528	0.00015182	0.00018166	0.00024509	0.00011812
	ICHORT	0.00021089	0.00017058	0.00028492	0.00012295	0.00018046	0.00027967	0.00025009	0.00014448	0.00028707	0.00012862	0.00022057	0.00013842	0.00025272	0.00013885	8.67e-05	0.0001754	0.00022791	0.00020772	0.00021445	0.00030311	0.00023458	0.00020239	0.00014883	0.00011817	0.00034453	0.00024687	0.00021476	0.00017786	0.00017329	0.00019088	0.00019705	0.00014459	0.00014871	9.37e-05	0.00015598	0.00024841	0.000366	0.00016036	0.00024875	0.00025272	0.00023368	0.00026558	0.00026719	0.0003272	0.00012265	0.00023241	0.00011606	0.00015459
	G3PCabcpp	0.0001893	0.00021967	0.00020024	0.00020032	0.00016967	0.00024402	0.00022737	0.00017698	0.00016401	0.00017979	0.00014191	0.00019903	0.0002218	0.00018699	0.00027977	0.00026707	0.00015161	0.00011793	0.00017674	0.00030539	0.00025816	0.00023732	0.00027087	0.00021437	0.00016591	0.00019587	0.00016586	0.00029329	0.00020174	0.00018271	0.00021418	0.00021666	0.00016327	0.00021884	0.00016999	0.00017008	0.00021452	0.00017575	0.00021071	0.00022191	0.00017193	0.00015489	0.00013922	0.00017063	0.0003056	0.00025036	0.0002528	0.0002328
	PGSA141	0.00021474	0.0001169	5.48e-05	0.00019032	8.42e-05	6.25e-05	0.0002294	0.00018769	0.00010619	0.00013989	0.00048259	0.00027883	0.000326	0.00031606	7.23e-05	0.00026511	0.00028453	0.00038392	9.82e-05	4.93e-05	0.00033122	0.00021242	0.00019891	0.00031427	5.6e-05	0.0002301	0.00036254	0.00029396	9.84e-05	9.74e-05	0.00012009	5.2e-05	6.61e-05	0.00031144	0.00032687	0.0001384	5.8e-05	0.00023131	0.00015152	0.00044417	6.95e-05	0.0001592	0.00020826	0.00012607	0.00031735	0.00021407	0.00034438	0.00029804
	PYDXtex	0.00019641	0.00024412	0.00020463	0.00023918	0.00019783	0.00016878	0.00020069	0.00021571	0.00015124	0.00016569	0.00019249	0.00017924	0.00016307	0.00019969	0.00022221	0.00024092	0.00024695	0.00015092	0.00015854	0.00021111	0.00019809	0.00024673	0.00011699	0.000202	0.00019476	0.00018881	0.00013945	0.00025971	0.0001639	0.00019408	0.00020334	0.00020699	0.00027407	0.000214	0.00022132	0.00018813	0.00019496	0.00020631	0.00022287	0.00024326	0.00023471	0.00021065	0.00031421	0.0002206	0.0001809	0.00024543	0.00022789	0.00019723
	GALCTND	0.00026178	0.00015765	0.00015466	0.00020357	0.00019034	0.00018362	0.00017336	0.00020388	0.00020152	0.00012829	0.00024165	0.00019752	0.00021604	0.00017031	0.00019763	0.00022569	0.00017603	0.00016713	0.00020083	0.00022993	0.00017384	0.00022622	0.00017438	0.00018164	0.00019532	0.00014819	0.00016481	0.00028026	0.0002046	0.00028049	0.00020339	0.0002212	0.00023213	0.00024248	0.00021596	0.0002	0.00019704	0.00022114	0.0002404	0.00022539	0.00021445	0.0001847	0.00020603	0.00021635	0.00020072	0.00022295	0.00027545	0.00018754
	DDPGALA	0.00023785	0.00023449	0.00019383	0.00026249	0.00029621	0.00021313	0.00028276	0.00023576	0.00015481	0.00014714	0.0001406	0.00022975	0.000308	0.00019819	0.00024881	0.00017423	0.0001515	0.00017978	0.00014921	0.00022249	0.00019093	0.0001828	0.00014824	0.00016466	0.00019074	0.00016789	0.00019443	0.00025192	0.0001945	0.00026238	0.00019218	0.00023953	0.00016168	0.00024559	0.00021285	0.00023896	0.00019	0.00016342	0.00019988	0.00019362	0.00020258	0.00019807	0.00023377	0.00020822	0.00020467	0.00015028	0.00017405	0.00021458
	EX_frulys_e	0.00018438	0.00019195	0.00018966	0.00019543	0.00016205	0.00021124	0.00019421	0.00023767	0.00012371	0.00020051	0.00016599	0.00023361	0.00026227	0.00021352	0.00020788	0.00026326	0.00023993	0.00021535	0.00015296	0.00023689	0.00023495	0.00025973	0.00021816	0.00024667	0.0001781	0.00018622	0.00017599	0.00025526	0.00017705	0.00018455	0.00016518	0.00018669	0.00021501	0.00016642	0.0001986	0.00023844	0.00028345	0.00023032	0.00018767	0.00024307	0.00018992	0.00018185	0.00021317	0.00022374	0.00020714	0.00015482	0.00023715	0.00013538
	CYANSTpp	0.0002013	0.00024071	0.00014723	0.00018359	0.00017662	0.00021275	0.0001435	0.00028985	0.00021447	0.00025604	0.00016271	0.00020184	0.00020975	0.00026202	0.00010849	0.00027979	0.00025143	0.00022361	0.00012759	0.00026593	0.00026215	0.00015567	0.00017218	0.00015067	0.00019799	0.00030564	0.0003182	0.00016551	0.00018634	0.00011634	0.00014424	0.00023103	0.00019621	0.00013221	0.00014573	0.00019645	0.00028427	0.0001772	0.00022399	0.00012154	0.00012148	0.00027022	0.00027343	0.00024779	0.00022683	0.00025371	0.00021399	0.0001961
	DSERt2pp	0.00017239	0.00012105	0.00019596	0.00019511	0.00019516	0.00019184	0.00024611	0.00015637	0.00031217	0.00025002	0.00023106	0.00018713	0.00019555	0.00019754	0.00018073	0.00019114	0.00024076	0.00024947	0.00018735	0.00023685	0.00022474	0.00015879	0.00017526	0.00021905	0.00019331	0.00018403	0.00022973	0.00021143	0.00024044	0.0001933	0.00016652	0.00018533	0.00019246	0.00017269	0.00017792	0.00028312	0.00017227	0.00017018	0.00019017	0.00020984	0.00015319	0.00016018	0.00024577	0.00020309	0.0002223	0.00019216	0.00022624	0.00026817
	EX_feenter_e	0.00014546	0.00029141	0.00045085	0.00014122	0.00038603	0.0003632	0.00018352	0.00015074	0.00016839	0.00015026	0.0001937	0.00017512	0.0001567	0.00018279	0.00010852	0.00012481	0.00028993	0.00020351	0.00011857	0.00019483	0.00020967	0.00020956	0.00010913	0.00016612	0.0002648	0.00033173	0.00011386	0.00022132	0.00015375	0.00017325	0.00021092	0.00015497	0.00023108	0.00013088	0.00012333	0.00030708	0.00025105	0.00021177	0.00020544	0.00020882	0.00026193	0.00010507	0.00013513	0.00038001	0.00025496	0.00014041	0.0001874	0.0002037
	HEMEOS	0.00019175	0.00021286	0.00018419	0.00021658	0.00020636	0.00023877	0.00020591	0.00019682	0.00014195	0.00023624	0.00019175	0.00017986	0.00032213	0.00021946	0.00027558	0.0002199	0.00018198	0.00022393	0.00015843	0.00019653	0.00030574	0.00015065	0.00014237	0.00022676	0.00018501	0.00018658	0.00023619	0.00020498	0.00015233	0.00011861	0.00023784	0.00016285	0.00019671	0.00016273	0.00018343	0.00015615	0.00018989	0.00023415	0.00018877	0.00017896	0.00015965	0.00016701	0.00023694	0.00028436	0.00033704	0.00022633	0.00025708	0.00015335
	ALLULPE	0.00027031	0.0001477	0.00011876	0.00025735	0.00022565	0.00020829	0.00026573	0.00020301	0.00016158	0.00015665	0.00020623	0.00028955	0.00025218	0.00018694	0.00026366	0.00021543	0.00012789	0.00017168	9.33e-05	0.00021061	0.00024261	0.00022181	0.00013255	0.00022407	0.00017447	0.00013806	0.00021089	0.00027001	0.00020377	0.00020929	0.00016318	0.00030149	0.00020083	0.00023487	0.00023852	0.0001246	0.00025393	0.00020834	0.00016963	0.0002602	0.00019433	0.00024441	0.00010942	0.00014761	0.00019031	0.00012553	0.00026283	0.00020905
	GAL1Ptex	0.00020465	0.00035138	0.00023418	0.00022589	0.00020978	0.00016775	0.00023893	0.0002437	0.00017996	0.00017531	0.00023697	0.00014048	0.00014318	0.00015838	0.00017102	0.00024347	0.00016507	0.00031602	0.00024426	0.00016105	0.00013167	0.00018342	0.00020688	0.00032828	0.00015055	0.00026178	0.0001746	9.83e-05	0.00017174	0.0001497	0.00010722	0.00021928	0.00021996	0.00013625	0.00016354	0.00033728	0.00020523	0.00010294	0.00022509	0.00012015	0.00021595	0.00013444	0.00021698	0.00020199	0.00025339	0.00029453	0.00027074	0.00011862
	EX_no2_e	0.0001905	0.0002392	0.00023462	0.00019947	0.00021761	0.0001985	0.00026957	0.00017893	0.00015784	0.00025798	0.00014699	0.00032636	0.00022864	0.00016569	0.00021957	0.00017348	0.00018294	0.00016302	0.00017767	0.00025396	0.00015625	0.00019237	0.00016587	0.00021914	0.00020931	0.00019538	0.00019687	0.00012133	0.00020653	0.00013652	0.00019645	0.00025315	0.00021499	0.00013291	0.00017199	0.00025622	0.00014202	0.00018284	0.00028472	0.0001497	0.00025954	0.00028372	0.00012277	0.0001448	0.0003269	0.00029181	0.00012774	0.00018537
	GLCRtex	0.00013189	0.0002558	0.00026257	0.00014266	0.00028408	0.00027887	0.00022254	0.00020176	0.00015212	0.00021788	0.00013291	0.00022489	0.00017604	0.00025685	0.00019304	0.00018804	0.00016351	0.00018465	0.00024576	0.00017664	0.00027863	0.00028428	0.00018421	0.00022385	0.00013567	0.00030091	0.0001827	0.00023169	0.00023758	0.00013042	0.00022076	0.00019153	0.00019222	0.00017369	0.00021681	0.0001937	0.00015341	0.00021356	0.0002262	0.00017544	0.00021941	0.00020015	0.00014712	0.00018625	0.00022946	0.00027054	0.00020897	0.00014999
	NACtex	0.00020935	0.00028149	0.00019809	0.00018834	0.00015893	0.00017881	0.00018525	0.00018961	0.00025646	0.00024415	0.00023215	0.00025027	0.00024947	0.00019321	0.0002268	0.00019683	0.00021393	0.00023764	0.0001409	0.0002546	0.00018877	0.00016141	0.00010104	0.00014665	0.00025491	0.00017765	0.00023709	0.00023121	0.00011481	0.00021619	0.00021562	0.00018274	0.00021466	0.00020587	0.00018516	0.0001614	0.00021103	0.00019301	0.00026375	0.00020317	0.00016915	0.00020746	0.00016233	0.00022563	0.00019139	0.0002204	0.00023022	0.00022655
	LACZ	0.00024468	0.00016512	0.00017661	0.00017334	0.00015081	0.00016031	0.00028592	0.00016306	0.00021543	0.00017102	0.00011695	0.00021934	0.00018566	0.00016016	0.00027914	0.00017	0.00018248	0.00011459	0.00021493	0.00026008	0.00020394	0.00021829	0.00018173	0.00020761	0.00018202	0.00020128	0.00017814	0.00019088	0.00016256	0.0001941	0.00025615	0.00022291	0.00026064	0.00019912	0.00018424	0.00020572	0.00018947	0.00028762	0.00025421	0.00021379	0.00028001	0.00020328	0.00024142	0.00022488	0.00024709	0.00020059	0.00022125	0.00017591
	FDMO2	0.00015052	0.00020496	0.00018728	0.0001859	0.00021964	0.0002375	0.00024974	0.00017975	0.00023909	0.00013883	0.00010191	0.00023832	0.00023355	0.00023939	0.00022177	0.00022355	0.00012846	0.00016331	0.00016274	0.00018893	0.00025066	0.00017309	0.00018556	0.0002641	0.00019545	0.0001433	0.00025947	0.00012473	0.00012119	0.00015293	0.00023723	0.00034048	0.00021153	0.0002322	0.00014584	0.00023338	0.00020069	0.00028618	0.00021002	0.0001698	0.00026848	0.00019164	0.00020569	0.00012645	0.00021166	0.00019061	0.00031567	0.00016377
	EX_thm_e	0.00023834	0.00025586	0.00016307	0.00022515	0.00020475	0.00016239	0.00023045	0.00016318	0.00013638	0.00019711	0.00017968	0.00017745	0.00025535	0.00021188	0.00021777	0.00018999	0.00015117	0.00019819	0.00020483	0.00026063	0.00016417	0.0002013	0.00023499	0.00021046	0.00016	0.00019588	0.0001852	0.00019581	0.00014575	0.00016268	0.00021723	0.000191	0.00029371	0.00020185	0.0002514	0.00016912	0.00018468	0.00018408	0.00022322	0.00017505	0.00018837	0.00024123	0.00021643	0.00019011	0.00024472	0.00017265	0.00023996	0.00018758
	GTHOXtex	0.00021088	0.00016875	0.00017725	0.00019565	0.00025327	0.00016744	0.000237	0.0001632	0.00020678	0.00017207	0.00015671	0.00026707	0.00024239	0.00023381	0.00023182	0.00020794	0.00026604	0.00013721	0.00017882	0.00016594	0.0001873	0.00016511	0.00027201	0.00021012	0.00016668	0.00022155	0.00014756	0.00011849	0.00020206	0.0001777	0.00027147	0.00017754	0.00017576	0.00025834	0.0002037	0.00022035	0.00021754	0.00028342	0.00017292	0.00020707	0.00021216	9.34e-05	0.00022473	0.00020178	0.00023447	0.00016701	0.00019886	0.00017479
	ALLK	0.00026082	0.00016326	0.00016019	0.00017198	0.00030909	0.00020743	0.00023853	0.00024975	0.00011625	0.00026305	0.00022268	0.00023939	0.0002271	0.00022897	0.00034615	0.00019174	9.92e-05	0.00018766	0.00012789	0.00016209	0.00014768	0.00019045	0.00017414	0.00025119	0.00016218	0.00020662	0.00016211	0.00022517	0.00020802	0.00021454	0.00013699	0.0002953	0.00020124	0.00025096	0.00015775	0.000152	0.00020957	0.00016032	0.00016743	0.000205	0.00017411	0.00026145	0.00026755	0.00019621	0.00015216	0.00017673	0.00019876	0.00012328
	EX_pydx_e	0.00018926	0.00021806	0.00018878	0.00021902	0.00018506	0.00022672	0.00021043	0.00018205	0.00015533	0.00014429	0.00019506	0.00018356	0.00020737	0.00025091	0.0002083	0.0002475	0.0002363	0.00013427	0.00012738	0.00023659	0.00015486	0.00021801	0.00012798	0.00017374	0.00015491	0.00017371	0.00019225	0.00018076	0.00021302	0.00022401	0.0002091	0.00020052	0.00026016	0.00018106	0.000218	0.00023767	0.00023265	0.0002824	0.00018674	0.00019727	0.00025436	0.00020162	0.00024833	0.00019139	0.00019411	0.00023549	0.00020882	0.00015366
	CPMPS	0.00029009	0.00020285	0.00023357	0.00010172	0.00022946	0.00014674	0.00027026	0.00024941	0.00021058	0.00018316	0.00017954	0.00022591	0.00026357	0.00018337	0.00023113	0.00023429	0.00022032	0.00035671	0.00023795	0.00015131	0.00029621	0.00019659	0.0002519	0.00027143	0.00022282	0.00022234	0.00012003	0.00021603	0.00020298	0.00027665	0.00024589	0.00014672	0.00023784	0.00020027	0.00012754	9.32e-05	0.00015332	0.00015798	0.00022039	0.00019538	0.00019156	0.00026863	0.00013792	0.00015701	0.00013072	9.28e-05	0.00022363	8.7e-05
	LPLIPAL2ATG160	0.00016801	0.00012423	0.00026499	0.00021115	0.00021948	0.00019235	0.00022534	0.00023445	0.00012545	0.00024251	0.00014267	0.00012872	0.00030978	0.00016556	0.00025393	0.00015758	0.00010396	0.00016235	0.00027571	0.00018385	0.00017628	0.00030062	0.00021527	0.0003613	0.00017001	0.00019636	0.00020067	0.00022589	0.00025327	0.00016735	0.00011855	0.00028045	0.00015132	0.00021127	0.00020819	0.00018381	0.00024062	0.00023291	0.00013674	0.00020422	0.00014431	0.00016362	0.00012298	0.00016634	0.00019758	0.00020887	0.00019153	0.00031051
	ULA4NFT	6.46e-05	0.00030589	0.00012622	8.14e-05	0.0003021	0.00034405	0.0003007	0.00027296	0.0002261	0.00027164	0.00029261	8.19e-05	0.00022662	4.61e-05	0.00021824	5.79e-05	0.00017139	0.00025991	9.5e-05	0.00021265	6.61e-05	5.46e-05	0.00031201	0.00033407	0.00048068	0.00025137	0.00024275	0.00022182	3.69e-05	0.00031473	0.00026359	0.00017065	0.00025894	0.00015525	0.00022879	2.02e-05	0.00042515	0.00021543	0.00021455	0.00020065	0.00017971	0.00026248	8.12e-05	0.0002287	0.00026508	0.00018323	7.18e-05	0.00018704
	ALDD3y	0.00010415	0.00012741	0.000203	0.00017254	0.00017743	0.0001893	0.00016176	0.00031859	0.00027907	0.00023056	0.00012112	0.00014699	0.00028192	0.00018052	0.00024654	0.00021106	6.68e-05	0.00019899	0.00013315	0.00017909	0.00020872	0.00023871	0.00013594	0.00020214	0.0002337	0.0001403	0.00024511	8.09e-05	0.00023616	0.0001987	0.00021337	0.00013604	0.00010632	0.00027803	0.0002046	0.00033299	0.00022706	0.00024024	0.00024384	0.0001724	0.00021988	0.00018837	0.00013881	0.00028524	0.00035843	0.00021419	0.00021456	0.00016114
	EX_tyrp_e	0.00020559	0.00012463	0.00026054	0.00022595	0.00012564	0.00023799	0.0001124	0.00020116	0.00018197	0.00020813	0.00018051	0.00017321	0.00024145	0.00020034	0.00017221	0.00016467	0.00016816	0.00020109	0.00013062	0.0002411	0.00024109	0.00015937	0.00018314	0.00013829	0.00019859	0.00018806	0.00018848	0.00027141	0.00019115	0.00015614	0.00024201	0.00022497	0.00021902	0.00019975	0.00024227	0.00019856	0.00023471	0.00021565	0.0002001	0.00022809	0.00019388	0.00024856	0.0002194	0.00023058	0.00016497	0.000229	0.00024951	0.00017441
	CU1Opp	0.00016645	0.00018889	0.00017416	0.00017069	0.00017751	0.00018607	0.00015559	0.00022974	0.00021896	0.0001617	0.00016148	0.0002246	0.00023401	0.00019063	0.00027584	0.0002368	0.00020269	0.00026073	0.00020145	0.00024633	0.00019038	0.00026884	0.00015923	0.00015068	0.00020344	0.00019014	0.00020405	0.00023331	0.00018837	0.00015504	0.00019325	0.00016068	0.00020245	0.00027648	0.00015879	0.00025568	0.00019309	0.00021335	0.0002449	0.00017921	0.00023807	0.00018981	0.00016221	0.00021104	0.00017223	0.00018967	0.00019827	0.0001235
	PGSA120	0.00010027	0.00023655	0.00017037	0.00029865	5.83e-05	8.09e-05	0.00025875	0.0003241	0.00027937	0.00024292	0.0002424	0.00033789	0.00037818	0.0001815	6.78e-05	0.00014141	0.00012984	0.00023847	0.00022276	0.00025067	0.00025312	0.00028359	0.00025602	0.00022983	5.83e-05	0.00037982	0.00026632	5.63e-05	0.00033214	0.00016272	0.00021227	5.56e-05	5.22e-05	0.00020146	0.00012876	0.00012143	6.68e-05	0.00023278	0.00028108	0.00016921	5.42e-05	0.00023212	0.00022191	0.00015989	0.0003104	0.00017433	0.0001464	0.00016967
	GALtex	0.00022482	0.0002109	0.00030934	0.00017525	0.00017555	0.00026333	0.00020112	0.00016373	0.00016403	0.0002088	0.00023375	0.00024849	0.00022013	0.00021104	0.00023229	0.00016292	0.00015683	0.00016047	0.00022361	0.00018283	0.00014499	0.00027546	0.00020787	0.0002387	9.74e-05	0.00022074	0.00016432	0.00022556	0.00016968	0.00017774	0.00026647	0.00019762	0.00019209	0.00025901	0.00012136	0.00023708	0.00023756	0.00015982	0.00017954	0.00021602	0.00018865	0.0001511	0.00014685	0.00010397	0.00013645	0.00024923	0.0002521	0.0001782
	23PDE7pp	0.00021003	0.00015173	0.00017104	0.00014866	0.00021826	0.00015992	0.00020209	0.00022908	0.0001477	0.00014584	0.0001368	0.00022813	0.00025254	0.00020513	0.00027532	0.00019563	0.00016286	0.00022795	0.00018924	0.00013675	0.00019418	0.00025439	0.00019614	0.00024686	0.00026746	0.0002239	0.00022937	0.00013262	0.00017246	0.00014941	0.00016809	0.00029286	0.00020015	0.0001691	0.00019227	0.00023457	0.00018739	0.00021116	0.00025115	0.00019549	0.00020439	0.0002056	0.00026253	0.00016921	0.00020547	0.00015534	0.0001864	0.00017639
	EX_isetac_e	0.00025735	0.00020363	0.00013445	0.00018632	0.00025695	0.00015122	0.00020163	0.00015253	0.00012296	0.00021631	0.00021136	0.00014686	0.00020815	0.00029241	0.00019466	0.00026408	0.00019452	0.00022693	0.00019685	0.00021551	0.00025537	0.00020511	0.00025149	0.00017689	0.00012773	0.00015728	0.00014825	0.00024069	0.00023292	0.00020857	0.00012623	0.00014287	0.00015519	0.00019766	0.00021686	0.00021867	0.00021027	0.00021187	0.0001125	0.00018402	0.00020755	0.00024945	0.00025683	0.00023047	0.00018506	0.0001557	0.00024089	0.00021736
	DDGALK	0.00022286	0.00016527	0.00017009	0.00019947	0.00020813	0.00019468	0.00022639	0.00025342	0.00012961	0.00017252	0.00018737	0.00018093	0.0002139	0.00019728	0.00026984	0.00020323	0.0001483	0.00018533	0.00018778	0.00021278	0.00012249	0.00020943	0.00016743	0.00017247	0.00026521	0.00015623	0.00014813	0.00019769	0.00026105	0.00014001	0.00015954	0.00024296	0.00018716	0.00031035	0.00018047	0.00016551	0.000268	0.0001917	0.00018662	0.00021352	0.00022679	0.00023942	0.00017403	0.00020236	0.00016797	0.00020163	0.00021549	0.00020293
	FRULYStex	0.00013971	0.00019091	0.00015322	0.00017505	0.00020759	0.00026522	0.00024688	0.00015905	0.00014206	0.00016654	0.00015743	0.00025621	0.00029919	0.00021122	0.00022238	0.00021738	0.00027777	0.00018911	0.00018018	0.00031013	0.00020823	0.00022735	0.00021018	0.00021044	0.00015133	0.00015486	0.00022823	0.00025233	0.0001667	0.00012628	0.00018685	0.00018883	0.00020542	0.0002137	0.00013305	0.00018803	0.00019492	0.0001994	0.00024168	0.00022832	0.00016391	0.00015142	0.00017648	0.00015467	0.00021502	0.0001764	0.00023448	0.00015941
	NADH17pp	0.00024449	0.00017459	0.000224	0.00013248	0.00016373	0.00018174	0.00013092	0.00017471	0.00016389	0.0002364	0.00020811	0.00019484	0.00018687	0.00016818	0.00019831	0.00021402	0.00013235	0.00010931	0.00015586	0.00026367	0.00023768	0.00016976	0.000155	0.00024513	0.00018022	0.00020249	0.00022958	0.00025397	0.00018941	0.00015915	0.00021301	0.00023264	0.00018353	0.00028212	0.00025088	0.00021584	0.00021131	0.00023859	0.00022235	0.00017126	0.00029708	0.00024497	0.00015021	0.00021519	0.00024696	0.00015859	0.00015738	0.00011173
	CFAS160E	0.00020149	0.00017501	0.00023125	0.00019515	4.17e-06	0.00027959	0.00015493	0.00034127	0.00031351	0.00025228	0.00021619	0.00026723	0.0003552	0.00022094	0.00026244	0.00018481	0	0.00040385	0.00026208	0.00025128	0.000222	0.00014473	0.00032054	0	0.00030252	1.21e-06	0.00026387	0.00023389	0.00020121	0.00034429	0.00022485	0.00023401	0.00018212	0.00031167	1.76e-06	0	0.0001957	0	0.00022765	0.00035647	0	0.00023711	0.00029932	5.81e-06	0.00024728	0	0	0.00024949
	GLUCYS	0.00014589	0.00022906	0.00017221	0.00045569	0.00026548	0.00023341	0.00015335	0.00017058	0.00016534	5.92e-05	0.00019707	0.00021538	0.00025765	0.00026895	0.00018721	0.00027412	0.00042352	0.0002531	0.00016193	0.00031173	0.00013744	0.00017195	0.00012762	0.00045424	0.00014305	0.0001081	0.00030714	0.00034732	0.000162	0.00016689	0.00041423	0.00016881	0.00034536	0.0002287	0.0001015	0.00011483	0.00034053	6.27e-05	4.02e-05	4.37e-05	0.0001953	5.82e-05	6.35e-05	4.27e-05	0.00032817	3.42e-05	0.00014976	0.00022841
	RZ5PP	0.00015487	7.22e-05	0.00010174	5.15e-05	0.00018277	0.00011689	0.00037008	0.00026638	0.00011202	0.00017902	0.00128062	6.13e-05	0.00015344	0.00020312	0.00016994	0.00024531	9.03e-05	0.00012336	0.00016245	0.00031849	8.87e-05	8.73e-05	8.07e-05	0.00011259	0.00116311	0.00015304	0.00011301	0.00014129	0.00012095	0.00019024	0.00013489	0.00025932	0.00024164	9.14e-05	0.00016894	0.000113	0.00018305	8.81e-05	0.00012703	0.00015388	0.00014999	0.00026632	0.0002062	6.91e-05	0.00011423	7.04e-05	0.0001739	0.00021545
	TSULtex	0.0001991	0.00010131	0.00021783	0.00019874	0.00013388	0.00019122	0.00016003	0.00025401	6.85e-05	0.00025238	0.00020175	0.00015324	0.00021713	0.0002108	0.00013069	0.00019032	0.00024967	0.00015688	6.7e-05	0.00017821	0.00024544	0.00032993	0.00011521	0.00012582	0.00017365	7.37e-05	0.00022458	0.0001956	0.00023491	5.01e-05	0.00028841	0.00020241	0.00029453	0.0002086	0.00016628	0.00021205	0.00021255	0.00024005	0.00024274	0.00020383	0.00022155	0.00027365	0.00022723	0.00020536	0.00031781	0.00021949	0.00020032	0.00021471
	PGPP141	0.00022091	0.00029682	0.00027411	0.00022582	0.00010015	8.53e-05	0.0002479	0.00011603	0.0001633	8.42e-05	0.00011603	0.00022246	0.00014742	0.00024553	6.62e-05	0.00023034	0.00016636	0.00034678	0.00022925	0.00029694	0.00017988	0.00036196	0.00016488	0.00014701	5.74e-05	0.00012521	0.00017579	0.00053432	0.00019514	0.00021373	0.0001826	6.94e-05	9.19e-05	0.00012813	8.19e-05	0.0001789	8.6e-05	0.000217	0.00029474	0.00017197	7.02e-05	0.00029115	0.00012536	0.00029229	0.00021679	0.00012535	0.00030764	0.00024248
	MPTS	0.00014774	0.00015167	0.00023883	0.00021043	0.00020497	0.00027798	0.00016919	0.0001834	0.00021594	0.00022007	0.00020042	0.00014668	0.00025906	0.00021125	0.00024677	0.00017857	0.00021465	0.00020954	0.00019784	0.00021866	0.00026097	0.00018993	0.0002199	0.00026724	0.0002269	0.00019245	9.18e-05	0.00019802	0.00020004	0.0002641	0.00019751	9.22e-05	0.00024184	0.00022584	9.01e-05	9.87e-05	0.00015658	0.00010816	0.00034635	0.00022065	0.000244	0.00024519	0.00018717	0.00012158	0.00016139	8.58e-05	0.00020596	9.89e-05
	CLPNS161pp	0.00027377	0.00012723	0.00024602	0.00016174	8.41e-05	8.36e-05	0.00017891	0.00011781	0.00013247	0.0001838	0.0002586	0.00021541	0.00013823	0.00015655	0.00011016	0.00019392	0.00011387	0.00026712	0.00033371	0.00021868	0.00015628	0.0003293	0.00021463	0.00035651	7.4e-05	0.00027479	0.00012231	0.00050325	0.00029494	0.00027447	8.1e-05	0.00010462	0.00011448	0.00019891	0.00014434	9.75e-05	8.4e-05	0.00032866	0.00013095	0.0001335	0.00012601	0.00032288	0.00019414	0.00017341	0.00022187	0.00012349	0.00034105	0.00014364
	PGSA180	0.00028179	0.00019602	0.00027509	0.00038345	4.72e-05	7.91e-05	0.00021534	0.00012796	0.00020087	0.00038585	0.00021786	0.00023265	0.00034555	0.00015649	6.7e-05	0.00012987	0.00031677	0.00015809	0.0002171	0.00028982	0.00017872	9.57e-05	0.00042798	0.00015423	7.16e-05	0.00018491	0.00018249	9.1e-05	0.00010371	0.00019226	0.00024478	6.48e-05	6.22e-05	0.00026672	0.00027967	9.83e-05	5.49e-05	0.00027824	0.00014352	0.00023345	6.9e-05	0.00017343	0.00016285	0.00018916	0.00027671	0.00023302	0.00029167	0.00017452
	PGP160abcpp	0.00020797	9.08e-05	0.00020608	0.00033892	9.93e-05	0.00010394	0.00017937	0.00015863	0.00015247	0.00015635	0.0002569	0.00033404	0.00029333	0.00018134	0.00013233	0.00029625	0.00032534	0.0002441	0.00025191	0.00036169	0.00042821	0.00021687	0.00026122	0.00010716	7.73e-05	0.00022603	0.00020743	0.00015451	0.00027963	0.00024425	0.00024918	0.00010265	0.00010418	0.00012302	9.04e-05	0.00021469	9.74e-05	0.00012773	0.00015956	0.00015836	0.00011924	0.00019472	0.00021787	0.00010708	0.00031335	0.00027343	9.09e-05	0.00015116
	EX_na1_e	0.00014422	0.00019868	0.00017876	0.00020015	0.00029728	0.00018292	0.00023001	0.00023733	0.00020293	0.00017039	0.00013276	0.00018376	0.00012205	0.0002303	0.00026372	0.00018575	0.00013415	0.00014582	0.00025537	0.00018209	0.00025522	0.00020452	0.00016388	0.0001804	0.00021118	0.00015722	0.00017725	0.00014436	0.00019728	0.00013888	0.00021036	0.00026108	0.00027759	0.00029053	0.00011095	0.00026096	0.00026053	0.00020467	0.00023833	0.00019214	0.00017152	0.00021394	0.0001124	0.0001618	0.00014142	0.0001704	0.00020783	0.00018479
[truncated: 2,075 more rows]
[truncated: 6 more columns]

## Sheet: Figure 2E
Figure 2E: Degradation experiments of N=5 repeats per condition
	Train/Test Split	Sample Density per Cone	Sample Level Accuracy	Knockout Level Accuracy
	0.2	100	0.9415	0.943333
	0.2	100	0.943987	0.943333
	0.2	100	0.959203	0.956667
	0.2	100	0.955581	0.956667
	0.2	100	0.968977	0.97
	0.2	10	0.927667	0.93
	0.2	10	0.963787	0.963333
	0.2	10	0.927667	0.926667
[truncated: 62 more rows]

## Sheet: Figure 2F
Figure 2F: N=5 repeats across smaller E. coli models
[truncated: 21 more rows]

[truncated: 10 more sheets: Figure 3A, Figure 3B, Figure 4A, Figure 4B, Figure 4C, Figure S1, Figure S2, Figure S3, Figure S4, Figure S5]
